# Supplementary material for: (E)-5-Bromo-3-(2,6-dichloro­benzyl­idene)indolin-2-one
Source: Acta Crystallogr Sect E Struct Rep Online. 2009 Aug 22;65(Pt 9):o2217. doi: 10.1107/S160053680903270X (PMC2970143; doi:10.1107/S160053680903270X)
Supplement: Supplementary file 1 [file e-65-o2217-sup1.cif]

##############################################################################
###                                                                        ###
###        Electronic paper (Acta Crystallographica Section E)             ###
###                                                                        ###
##############################################################################
#                                                                            #
# This CIF contains the data in a paper accepted for publication in Acta     #
# Crystallographica Section E. It conforms to the requirements of Notes      #
# for Authors for Section E, and has been peer reviewed under the auspices   #
# of the IUCr Commission on Journals.                                        #
#                                                                            #
# Full details of the Crystallographic Information File format               #
# are given in the paper "The Crystallographic Information File (CIF):       #
# a New Standard Archive File for Crystallography" by S. R. Hall, F. H.      #
# Allen and I. D. Brown [Acta Cryst. (1991), A47, 655-685].                  #
#                                                                            #
# The current version of the core CIF dictionary is obtainable from          #
# ftp://ftp.iucr.org/pub/cif_core.dic. The current version number is 2.4.    #
#                                                                            #
# Software is freely available for graphical display of the structure(s) in  #
# this CIF.  For information consult the CIF home page http://www.iucr.org/  #
# cif/home.html                                                              #
#                                                                            #
# This file may be used for bona fide research purposes within the           #
# scientific community so long as proper attribution is given to the journal # 
# article from which it was obtained.                                        #
#                                                                            #
##############################################################################
                                             
data_I
_audit_creation_method     SHELXL-97
_chemical_name_systematic
;
(<i>E</i>)-5-Bromo-3-(2,6-dichlorobenzylidene)indolin-2-one
;
_chemical_name_common     ?
_chemical_formula_moiety     'C15 H8 Br Cl2 N O'
_chemical_formula_sum     'C15 H8 Br Cl2 N O'
_chemical_formula_iupac     'C15 H8 Br Cl2 N O'
_chemical_formula_weight     369.03
_chemical_melting_point     ?
_symmetry_cell_setting     triclinic
_symmetry_space_group_name_H-M     'P -1'
loop_
    _symmetry_equiv_pos_as_xyz
    'x, y, z'
    '-x, -y, -z'
_cell_length_a     8.1018(4)
_cell_length_b     13.5726(7)
_cell_length_c     14.4904(7)
_cell_angle_alpha     63.5750(10)
_cell_angle_beta     82.9560(10)
_cell_angle_gamma     80.1390(10)
_cell_volume     1403.89(12)
_cell_formula_units_Z     4
_cell_measurement_reflns_used     8432
_cell_measurement_theta_min     2.55
_cell_measurement_theta_max     28.22
_cell_measurement_temperature     296(2)
_exptl_crystal_description     rods
_exptl_crystal_colour     yellow
_exptl_crystal_size_max     0.32
_exptl_crystal_size_mid     0.21
_exptl_crystal_size_min     0.15
_exptl_crystal_density_diffrn     1.746
_exptl_crystal_density_meas     ?
_exptl_crystal_density_method     'not measured'
_exptl_crystal_F_000     728
_exptl_absorpt_coefficient_mu     3.301
_exptl_absorpt_correction_type     'multi-scan'
_exptl_absorpt_process_details     '(SADABS; Sheldrick, 1996)'
_exptl_absorpt_correction_T_min     0.416
_exptl_absorpt_correction_T_max     0.636
_exptl_special_details
;
;
_diffrn_ambient_temperature     296(2)
_diffrn_radiation_type     MoK\a
_diffrn_radiation_wavelength     0.71073
_diffrn_radiation_source     'fine-focus sealed tube'
_diffrn_radiation_monochromator     graphite
_diffrn_measurement_device_type     'Bruker SMART APEX'
_diffrn_measurement_method     '\f and \w'
_diffrn_detector_area_resol_mean     83.33
_diffrn_reflns_number     17925
_diffrn_reflns_av_R_equivalents     0.017
_diffrn_reflns_av_sigmaI/netI     0.023
_diffrn_reflns_theta_min     1.74
_diffrn_reflns_theta_max     28.29
_diffrn_reflns_theta_full     28.29
_diffrn_measured_fraction_theta_max     0.979
_diffrn_measured_fraction_theta_full     0.979
_diffrn_reflns_limit_h_min     -10
_diffrn_reflns_limit_h_max     10
_diffrn_reflns_limit_k_min     -17
_diffrn_reflns_limit_k_max     17
_diffrn_reflns_limit_l_min     -19
_diffrn_reflns_limit_l_max     19
_diffrn_standards_number     ?
_diffrn_standards_interval_count     ?
_diffrn_standards_interval_time     ?
_diffrn_standards_decay_%     ?
_refine_special_details
;
Refinement of <i>F</i>^2^ against ALL reflections. The weighted <i>R</i>-factor
<i>wR</i> and goodness of fit <i>S</i> are based on <i>F</i>^2^, conventional
<i>R</i>-factors <i>R</i> are based on <i>F</i>, with <i>F</i> set to zero for
negative <i>F</i>^2^. The threshold expression of <i>F</i>^2^ >
\s(<i>F</i>^2^) is used only for calculating <i>R</i>-factors(gt) <i>etc</i>.
and is not relevant to the choice of reflections for refinement.
<i>R</i>-factors based on <i>F</i>^2^ are statistically about twice as large
as those based on <i>F</i>, and <i>R</i>- factors based on ALL data will be
even larger.
;
_reflns_number_total     6832
_reflns_number_gt     5263
_reflns_threshold_expression     I>2\s(I)
_refine_ls_structure_factor_coef     Fsqd
_refine_ls_matrix_type     full
_refine_ls_R_factor_all     0.053
_refine_ls_R_factor_gt     0.038
_refine_ls_wR_factor_gt     0.093
_refine_ls_wR_factor_ref     0.100
_refine_ls_goodness_of_fit_ref     1.052
_refine_ls_restrained_S_all     1.052
_refine_ls_number_reflns     6832
_refine_ls_number_parameters     361
_refine_ls_number_restraints     0
_refine_ls_hydrogen_treatment     constr
_refine_ls_weighting_scheme     calc
_refine_ls_weighting_details
          'calc w=1/[\s^2^(Fo^2^)+(0.0447P)^2^+0.697P] where P=(Fo^2^+2Fc^2^)/3'
_atom_sites_solution_hydrogens     geom
_atom_sites_solution_primary     direct
_atom_sites_solution_secondary     difmap
_refine_ls_shift/su_max     0.001
_refine_ls_shift/su_mean     0.000
_refine_diff_density_max     0.710
_refine_diff_density_min     -0.762
_refine_ls_extinction_method     none
_refine_ls_extinction_coef     ?
loop_
    _atom_type_symbol
    _atom_type_description
    _atom_type_scat_dispersion_real
    _atom_type_scat_dispersion_imag
    _atom_type_scat_source
    'C' 'C' 0.0033 0.0016
                         'International Tables Vol C Tables 4.2.6.8 and 6.1.1.4'
    'H' 'H' 0.0000 0.0000
                         'International Tables Vol C Tables 4.2.6.8 and 6.1.1.4'
    'N' 'N' 0.0061 0.0033
                         'International Tables Vol C Tables 4.2.6.8 and 6.1.1.4'
    'O' 'O' 0.0106 0.0060
                         'International Tables Vol C Tables 4.2.6.8 and 6.1.1.4'
    'Cl' 'Cl' 0.1484 0.1585
                         'International Tables Vol C Tables 4.2.6.8 and 6.1.1.4'
    'Br' 'Br' -0.2901 2.4595
                         'International Tables Vol C Tables 4.2.6.8 and 6.1.1.4'
_computing_data_collection     'SMART (Bruker, 1997)'
_computing_cell_refinement     'SAINT (Bruker, 1997)'
_computing_data_reduction     'SAINT (Bruker, 1997)'
_computing_structure_solution     'SHELXS97 (Sheldrick, 2008)'
_computing_structure_refinement     'SHELXL97 (Sheldrick, 2008)'
_computing_molecular_graphics     'SHELXTL (Sheldrick, 2008)'
_computing_publication_material
                         'SHELXTL (Sheldrick, 2008) and publCIF (Westrip, 2009)'
loop_
    _atom_site_type_symbol
    _atom_site_label
    _atom_site_fract_x
    _atom_site_fract_y
    _atom_site_fract_z
    _atom_site_U_iso_or_equiv
    _atom_site_adp_type
    _atom_site_calc_flag
    _atom_site_refinement_flags
    _atom_site_occupancy
    _atom_site_disorder_assembly
    _atom_site_disorder_group
    N N1 0.6336(3) 0.42436(16) 0.61350(15) 0.0430(5) Uani d . 1 . .
    H H1 0.6158 0.4089 0.5644 0.052 Uiso calc R 1 . .
    C C2 0.5806(3) 0.5237(2) 0.61601(18) 0.0405(5) Uani d . 1 . .
    O O2 0.4970(3) 0.60288(15) 0.55199(14) 0.0556(5) Uani d . 1 . .
    C C3 0.6430(3) 0.51560(18) 0.71349(17) 0.0360(5) Uani d . 1 . .
    C C4 0.8056(3) 0.34403(19) 0.85758(18) 0.0385(5) Uani d . 1 . .
    H H4 0.8125 0.3773 0.9007 0.046 Uiso calc R 1 . .
    Br Br5 0.96940(5) 0.15148(2) 1.01371(3) 0.07361(13) Uani d . 1 . .
    C C5 0.8708(3) 0.2340(2) 0.88452(19) 0.0426(5) Uani d . 1 . .
    C C6 0.8650(4) 0.1838(2) 0.8206(2) 0.0500(6) Uani d . 1 . .
    H H6 0.9128 0.1104 0.8402 0.060 Uiso calc R 1 . .
    C C7 0.7889(3) 0.2417(2) 0.7280(2) 0.0479(6) Uani d . 1 . .
    H H7 0.7835 0.2082 0.6849 0.057 Uiso calc R 1 . .
    C C8 0.7211(3) 0.35044(19) 0.70100(18) 0.0376(5) Uani d . 1 . .
    C C9 0.7300(3) 0.40275(18) 0.76408(17) 0.0349(5) Uani d . 1 . .
    C C10 0.6107(3) 0.60116(19) 0.73755(18) 0.0395(5) Uani d . 1 . .
    H H10 0.5468 0.6637 0.6914 0.047 Uiso calc R 1 . .
    C C11 0.6620(3) 0.61086(17) 0.82716(17) 0.0353(5) Uani d . 1 . .
    C C12 0.8280(3) 0.60502(19) 0.84706(18) 0.0397(5) Uani d . 1 . .
    Cl Cl12 0.98958(9) 0.57914(6) 0.76720(6) 0.05545(17) Uani d . 1 . .
    C C13 0.8707(4) 0.6252(2) 0.9265(2) 0.0536(7) Uani d . 1 . .
    H H13 0.9828 0.6214 0.9374 0.064 Uiso calc R 1 . .
    C C14 0.7468(4) 0.6506(3) 0.9884(2) 0.0607(8) Uani d . 1 . .
    H H14 0.7750 0.6635 1.0420 0.073 Uiso calc R 1 . .
    C C15 0.5811(4) 0.6572(2) 0.9723(2) 0.0543(7) Uani d . 1 . .
    H H15 0.4968 0.6744 1.0145 0.065 Uiso calc R 1 . .
    C C16 0.5418(3) 0.6379(2) 0.89234(19) 0.0428(5) Uani d . 1 . .
    Cl Cl16 0.33175(9) 0.64656(8) 0.87280(6) 0.0684(2) Uani d . 1 . .
    N N21 0.8680(3) 0.62560(16) 0.40279(16) 0.0434(5) Uani d . 1 . .
    H H21 0.8925 0.5598 0.4065 0.052 Uiso calc R 1 . .
    C C22 0.9185(3) 0.65805(19) 0.46956(18) 0.0419(5) Uani d . 1 . .
    O O22 1.0070(3) 0.60169(14) 0.54175(14) 0.0579(5) Uani d . 1 . .
    C C23 0.8454(3) 0.77842(18) 0.43524(18) 0.0390(5) Uani d . 1 . .
    C C24 0.6607(3) 0.9048(2) 0.27961(19) 0.0430(5) Uani d . 1 . .
    H H24 0.6485 0.9686 0.2900 0.052 Uiso calc R 1 . .
    Br Br25 0.44460(5) 1.03332(3) 0.11691(2) 0.07282(12) Uani d . 1 . .
    C C25 0.5849(3) 0.9036(2) 0.19976(19) 0.0474(6) Uani d . 1 . .
    C C26 0.6033(4) 0.8103(2) 0.1816(2) 0.0521(6) Uani d . 1 . .
    H H26 0.5526 0.8127 0.1263 0.063 Uiso calc R 1 . .
    C C27 0.6976(3) 0.7130(2) 0.2461(2) 0.0479(6) Uani d . 1 . .
    H H27 0.7107 0.6497 0.2349 0.058 Uiso calc R 1 . .
    C C28 0.7708(3) 0.71278(19) 0.32688(18) 0.0395(5) Uani d . 1 . .
    C C29 0.7555(3) 0.80790(19) 0.34385(18) 0.0384(5) Uani d . 1 . .
    C C30 0.8691(3) 0.83197(19) 0.48988(19) 0.0422(5) Uani d . 1 . .
    H H30 0.9233 0.7892 0.5510 0.051 Uiso calc R 1 . .
    C C31 0.8202(3) 0.95013(19) 0.46537(18) 0.0400(5) Uani d . 1 . .
    C C32 0.8786(3) 1.0363(2) 0.37702(19) 0.0431(6) Uani d . 1 . .
    Cl Cl32 1.01330(10) 1.00841(6) 0.28626(5) 0.05811(18) Uani d . 1 . .
    C C33 0.8399(4) 1.1464(2) 0.3591(2) 0.0504(6) Uani d . 1 . .
    H H33 0.8807 1.2019 0.2991 0.060 Uiso calc R 1 . .
    C C34 0.7402(4) 1.1731(2) 0.4310(3) 0.0565(7) Uani d . 1 . .
    H H34 0.7134 1.2470 0.4193 0.068 Uiso calc R 1 . .
    C C35 0.6804(4) 1.0910(2) 0.5199(2) 0.0547(7) Uani d . 1 . .
    H H35 0.6124 1.1090 0.5682 0.066 Uiso calc R 1 . .
    C C36 0.7223(3) 0.9814(2) 0.5366(2) 0.0448(6) Uani d . 1 . .
    Cl Cl36 0.65098(11) 0.87932(6) 0.65137(6) 0.0638(2) Uani d . 1 . .
loop_
    _atom_site_aniso_label
    _atom_site_aniso_U_11
    _atom_site_aniso_U_22
    _atom_site_aniso_U_33
    _atom_site_aniso_U_12
    _atom_site_aniso_U_13
    _atom_site_aniso_U_23
    N1 0.0579(13) 0.0407(11) 0.0374(10) 0.0041(9) -0.0129(9) -0.0243(9)
    C2 0.0470(13) 0.0406(12) 0.0382(12) 0.0014(10) -0.0097(10) -0.0217(10)
    O2 0.0774(13) 0.0466(10) 0.0478(10) 0.0152(9) -0.0307(9) -0.0262(9)
    C3 0.0416(12) 0.0362(11) 0.0320(11) -0.0009(9) -0.0080(9) -0.0162(9)
    C4 0.0453(13) 0.0368(12) 0.0361(12) -0.0017(10) -0.0087(10) -0.0179(10)
    Br5 0.1111(3) 0.04428(16) 0.0599(2) 0.01126(16) -0.04425(19) -0.01523(14)
    C5 0.0495(14) 0.0363(12) 0.0382(12) 0.0011(10) -0.0125(10) -0.0125(10)
    C6 0.0612(16) 0.0339(12) 0.0545(15) 0.0061(11) -0.0119(13) -0.0208(11)
    C7 0.0598(16) 0.0417(13) 0.0503(15) 0.0029(11) -0.0093(12) -0.0290(12)
    C8 0.0423(12) 0.0374(11) 0.0356(11) -0.0015(9) -0.0047(9) -0.0188(10)
    C9 0.0381(12) 0.0322(11) 0.0364(11) -0.0014(9) -0.0050(9) -0.0170(9)
    C10 0.0478(13) 0.0337(11) 0.0379(12) 0.0021(10) -0.0131(10) -0.0161(10)
    C11 0.0459(13) 0.0264(10) 0.0342(11) -0.0025(9) -0.0085(9) -0.0130(9)
    C12 0.0464(13) 0.0366(12) 0.0374(12) -0.0046(10) -0.0031(10) -0.0171(10)
    Cl12 0.0489(4) 0.0663(4) 0.0600(4) -0.0104(3) 0.0043(3) -0.0361(4)
    C13 0.0518(15) 0.0670(18) 0.0520(15) -0.0146(13) -0.0099(12) -0.0306(14)
    C14 0.074(2) 0.076(2) 0.0509(16) -0.0181(16) -0.0059(14) -0.0415(16)
    C15 0.0632(18) 0.0613(17) 0.0472(15) -0.0045(14) 0.0003(13) -0.0334(14)
    C16 0.0465(13) 0.0397(12) 0.0430(13) -0.0008(10) -0.0082(10) -0.0188(11)
    Cl16 0.0448(4) 0.0928(6) 0.0682(5) 0.0046(4) -0.0105(3) -0.0384(4)
    N21 0.0603(13) 0.0286(9) 0.0432(11) 0.0016(9) -0.0053(9) -0.0194(8)
    C22 0.0593(15) 0.0288(11) 0.0356(12) 0.0029(10) -0.0043(11) -0.0149(9)
    O22 0.0911(15) 0.0341(9) 0.0474(10) 0.0165(9) -0.0246(10) -0.0201(8)
    C23 0.0516(14) 0.0281(10) 0.0367(12) 0.0038(10) -0.0070(10) -0.0155(9)
    C24 0.0531(14) 0.0336(12) 0.0420(13) 0.0012(10) -0.0065(11) -0.0176(10)
    Br25 0.0913(3) 0.0635(2) 0.05517(19) 0.02261(17) -0.03042(17) -0.02304(15)
    C25 0.0557(15) 0.0437(13) 0.0381(13) 0.0037(11) -0.0087(11) -0.0156(11)
    C26 0.0622(17) 0.0571(16) 0.0437(14) -0.0032(13) -0.0117(12) -0.0272(13)
    C27 0.0614(16) 0.0445(14) 0.0469(14) -0.0043(12) -0.0048(12) -0.0283(12)
    C28 0.0472(13) 0.0340(11) 0.0376(12) -0.0019(10) 0.0003(10) -0.0177(10)
    C29 0.0479(13) 0.0328(11) 0.0353(11) -0.0007(10) -0.0034(10) -0.0170(9)
    C30 0.0563(15) 0.0310(11) 0.0379(12) 0.0046(10) -0.0117(11) -0.0150(10)
    C31 0.0514(14) 0.0311(11) 0.0407(12) 0.0032(10) -0.0158(10) -0.0182(10)
    C32 0.0559(15) 0.0360(12) 0.0414(13) 0.0028(11) -0.0169(11) -0.0198(10)
    Cl32 0.0826(5) 0.0496(4) 0.0426(3) -0.0062(3) -0.0018(3) -0.0216(3)
    C33 0.0662(17) 0.0316(12) 0.0511(15) 0.0004(11) -0.0242(13) -0.0129(11)
    C34 0.0621(17) 0.0323(12) 0.080(2) 0.0102(12) -0.0234(15) -0.0300(14)
    C35 0.0555(16) 0.0471(15) 0.0724(19) 0.0055(12) -0.0095(14) -0.0382(15)
    C36 0.0538(15) 0.0372(12) 0.0480(14) -0.0016(11) -0.0095(11) -0.0226(11)
    Cl36 0.0846(5) 0.0547(4) 0.0569(4) -0.0150(4) 0.0079(4) -0.0293(3)
_geom_special_details
;
All e.s.d.'s (except the e.s.d. in the dihedral angle between two l.s. planes)
are estimated using the full covariance matrix. The cell e.s.d.'s are taken
into account individually in the estimation of e.s.d.'s in distances, angles
and torsion angles; correlations between e.s.d.'s in cell parameters are only
used when they are defined by crystal symmetry. An approximate (isotropic)
treatment of cell e.s.d.'s is used for estimating e.s.d.'s involving l.s.
planes.
;
loop_
    _geom_bond_atom_site_label_1
    _geom_bond_atom_site_label_2
    _geom_bond_site_symmetry_2
    _geom_bond_distance
    _geom_bond_publ_flag
    N1 C2 . 1.358(3) ?
    N1 C8 . 1.400(3) ?
    N1 H1 . 0.8600 ?
    C2 O2 . 1.222(3) ?
    C2 C3 . 1.511(3) ?
    C3 C10 . 1.331(3) ?
    C3 C9 . 1.462(3) ?
    C4 C9 . 1.386(3) ?
    C4 C5 . 1.387(3) ?
    C4 H4 . 0.9300 ?
    Br5 C5 . 1.895(2) ?
    C5 C6 . 1.381(4) ?
    C6 C7 . 1.377(4) ?
    C6 H6 . 0.9300 ?
    C7 C8 . 1.376(3) ?
    C7 H7 . 0.9300 ?
    C8 C9 . 1.399(3) ?
    C10 C11 . 1.476(3) ?
    C10 H10 . 0.9300 ?
    C11 C16 . 1.392(3) ?
    C11 C12 . 1.392(3) ?
    C12 C13 . 1.389(3) ?
    C12 Cl12 . 1.734(2) ?
    C13 C14 . 1.367(4) ?
    C13 H13 . 0.9300 ?
    C14 C15 . 1.372(4) ?
    C14 H14 . 0.9300 ?
    C15 C16 . 1.378(4) ?
    C15 H15 . 0.9300 ?
    C16 Cl16 . 1.735(3) ?
    N21 C22 . 1.355(3) ?
    N21 C28 . 1.402(3) ?
    N21 H21 . 0.8600 ?
    C22 O22 . 1.216(3) ?
    C22 C23 . 1.512(3) ?
    C23 C30 . 1.338(3) ?
    C23 C29 . 1.452(3) ?
    C24 C25 . 1.382(4) ?
    C24 C29 . 1.387(3) ?
    C24 H24 . 0.9300 ?
    Br25 C25 . 1.898(3) ?
    C25 C26 . 1.384(4) ?
    C26 C27 . 1.390(4) ?
    C26 H26 . 0.9300 ?
    C27 C28 . 1.374(3) ?
    C27 H27 . 0.9300 ?
    C28 C29 . 1.401(3) ?
    C30 C31 . 1.471(3) ?
    C30 H30 . 0.9300 ?
    C31 C32 . 1.392(4) ?
    C31 C36 . 1.396(3) ?
    C32 C33 . 1.383(3) ?
    C32 Cl32 . 1.736(3) ?
    C33 C34 . 1.377(4) ?
    C33 H33 . 0.9300 ?
    C34 C35 . 1.375(4) ?
    C34 H34 . 0.9300 ?
    C35 C36 . 1.383(4) ?
    C35 H35 . 0.9300 ?
    C36 Cl36 . 1.734(3) ?
loop_
    _geom_angle_atom_site_label_1
    _geom_angle_atom_site_label_2
    _geom_angle_atom_site_label_3
    _geom_angle_site_symmetry_1
    _geom_angle_site_symmetry_3
    _geom_angle
    _geom_angle_publ_flag
    C2 N1 C8 . . 111.37(19) ?
    C2 N1 H1 . . 124.3 ?
    C8 N1 H1 . . 124.3 ?
    O2 C2 N1 . . 126.1(2) ?
    O2 C2 C3 . . 127.3(2) ?
    N1 C2 C3 . . 106.56(19) ?
    C10 C3 C9 . . 134.0(2) ?
    C10 C3 C2 . . 120.7(2) ?
    C9 C3 C2 . . 105.30(18) ?
    C9 C4 C5 . . 117.6(2) ?
    C9 C4 H4 . . 121.2 ?
    C5 C4 H4 . . 121.2 ?
    C6 C5 C4 . . 122.1(2) ?
    C6 C5 Br5 . . 119.79(18) ?
    C4 C5 Br5 . . 118.14(18) ?
    C7 C6 C5 . . 120.4(2) ?
    C7 C6 H6 . . 119.8 ?
    C5 C6 H6 . . 119.8 ?
    C8 C7 C6 . . 118.2(2) ?
    C8 C7 H7 . . 120.9 ?
    C6 C7 H7 . . 120.9 ?
    C7 C8 C9 . . 121.8(2) ?
    C7 C8 N1 . . 128.7(2) ?
    C9 C8 N1 . . 109.52(19) ?
    C4 C9 C8 . . 119.9(2) ?
    C4 C9 C3 . . 132.8(2) ?
    C8 C9 C3 . . 107.23(19) ?
    C3 C10 C11 . . 129.2(2) ?
    C3 C10 H10 . . 115.4 ?
    C11 C10 H10 . . 115.4 ?
    C16 C11 C12 . . 115.5(2) ?
    C16 C11 C10 . . 120.2(2) ?
    C12 C11 C10 . . 124.0(2) ?
    C13 C12 C11 . . 122.2(2) ?
    C13 C12 Cl12 . . 117.7(2) ?
    C11 C12 Cl12 . . 120.01(18) ?
    C14 C13 C12 . . 119.5(3) ?
    C14 C13 H13 . . 120.2 ?
    C12 C13 H13 . . 120.2 ?
    C13 C14 C15 . . 120.6(3) ?
    C13 C14 H14 . . 119.7 ?
    C15 C14 H14 . . 119.7 ?
    C14 C15 C16 . . 118.8(3) ?
    C14 C15 H15 . . 120.6 ?
    C16 C15 H15 . . 120.6 ?
    C15 C16 C11 . . 123.3(2) ?
    C15 C16 Cl16 . . 118.3(2) ?
    C11 C16 Cl16 . . 118.34(18) ?
    C22 N21 C28 . . 111.50(19) ?
    C22 N21 H21 . . 124.2 ?
    C28 N21 H21 . . 124.2 ?
    O22 C22 N21 . . 126.6(2) ?
    O22 C22 C23 . . 127.0(2) ?
    N21 C22 C23 . . 106.4(2) ?
    C30 C23 C29 . . 134.6(2) ?
    C30 C23 C22 . . 119.8(2) ?
    C29 C23 C22 . . 105.55(19) ?
    C25 C24 C29 . . 118.0(2) ?
    C25 C24 H24 . . 121.0 ?
    C29 C24 H24 . . 121.0 ?
    C24 C25 C26 . . 122.2(2) ?
    C24 C25 Br25 . . 117.97(19) ?
    C26 C25 Br25 . . 119.8(2) ?
    C25 C26 C27 . . 119.9(2) ?
    C25 C26 H26 . . 120.0 ?
    C27 C26 H26 . . 120.0 ?
    C28 C27 C26 . . 118.3(2) ?
    C28 C27 H27 . . 120.8 ?
    C26 C27 H27 . . 120.8 ?
    C27 C28 C29 . . 121.8(2) ?
    C27 C28 N21 . . 129.0(2) ?
    C29 C28 N21 . . 109.2(2) ?
    C24 C29 C28 . . 119.8(2) ?
    C24 C29 C23 . . 132.8(2) ?
    C28 C29 C23 . . 107.3(2) ?
    C23 C30 C31 . . 128.1(2) ?
    C23 C30 H30 . . 115.9 ?
    C31 C30 H30 . . 115.9 ?
    C32 C31 C36 . . 115.8(2) ?
    C32 C31 C30 . . 123.7(2) ?
    C36 C31 C30 . . 120.3(2) ?
    C33 C32 C31 . . 122.6(2) ?
    C33 C32 Cl32 . . 116.8(2) ?
    C31 C32 Cl32 . . 120.54(18) ?
    C34 C33 C32 . . 119.4(3) ?
    C34 C33 H33 . . 120.3 ?
    C32 C33 H33 . . 120.3 ?
    C35 C34 C33 . . 120.3(2) ?
    C35 C34 H34 . . 119.9 ?
    C33 C34 H34 . . 119.9 ?
    C34 C35 C36 . . 119.3(3) ?
    C34 C35 H35 . . 120.4 ?
    C36 C35 H35 . . 120.4 ?
    C35 C36 C31 . . 122.6(3) ?
    C35 C36 Cl36 . . 118.3(2) ?
    C31 C36 Cl36 . . 119.07(19) ?
loop_
    _geom_hbond_atom_site_label_D
    _geom_hbond_atom_site_label_H
    _geom_hbond_atom_site_label_A
    _geom_hbond_site_symmetry_A
    _geom_hbond_distance_DH
    _geom_hbond_distance_HA
    _geom_hbond_distance_DA
    _geom_hbond_angle_DHA
    N21 H21 O22 2_766 0.86 2.03 2.848(3) 159.7
    N1 H1 O2 2_666 0.86 2.09 2.924(3) 163.0
data_global
_journal_date_recd_electronic     2009-08-13
_journal_date_accepted     2009-08-17
_journal_name_full     'Acta Crystallographica, Section E'
_journal_year     2009
_journal_volume     65
_journal_issue      9
_journal_page_first     o2217
_journal_page_last     o2217
_journal_paper_category     QO
_journal_coeditor_code     BT5036
_publ_contact_author_name     'Dr Hongming Zhang'
_publ_contact_author_address
;
Department of Chemistry, Southern Methodist University,
Dallas, TX 75275, USA.
;
_publ_contact_author_email     hzhang@smu.edu
_publ_contact_author_fax     '+1 214-768-4089'
_publ_contact_author_phone     '+1 214-768-1109'
_publ_section_title
;
(<i>E</i>)-5-Bromo-3-(2,6-dichlorobenzylidene)indolin-2-one
;
loop_
    _publ_author_name
    _publ_author_address
    'Hongming Zhang'
;
Department of Chemistry
Southern Methodist University
Dallas, TX 75275
USA
;
    'Haribabu Ankati'
;
Department of Chemistry
Southern Methodist University
Dallas, TX 75275
USA
;
    'Shashidhar Kumar Akubathini'
;
Department of Chemistry
Southern Methodist University
Dallas, TX 75275
USA
;
    'Ed Biehl'
;
Department of Chemistry
Southern Methodist University
Dallas, TX 75275
USA
;
