# Supplementary material for: (E)-5-Bromo-3-(2,6-dichloro­benzyl­idene)indolin-2-one
Source: Acta Crystallogr Sect E Struct Rep Online. 2009 Aug 22;65(Pt 9):o2217. doi: 10.1107/S160053680903270X (PMC2970143; doi:10.1107/S160053680903270X)
Supplement: Supplementary file 2 [file e-65-o2217-Isup2.hkl]

# 
# h,k,l, Fc-squared, Fo-squared, sigma(Fo-squared) and status flag 
# 
data_I
_shelx_title ' k32new in P-1' 
_shelx_refln_list_code          4 
_shelx_F_calc_maximum      203.92 
_exptl_crystal_F_000       728.00 
_reflns_d_resolution_high  0.7499 
 
loop_ 
 _symmetry_equiv_pos_as_xyz 
 'x, y, z' 
 '-x, -y, -z' 
 
_cell_length_a     8.1018 
_cell_length_b    13.5726 
_cell_length_c    14.4904 
_cell_angle_alpha  63.575 
_cell_angle_beta   82.956 
_cell_angle_gamma  80.139 
 
_shelx_F_squared_multiplier     1.000 
 
loop_ 
 _refln_index_h 
 _refln_index_k 
 _refln_index_l 
 _refln_F_squared_calc 
 _refln_F_squared_meas 
 _refln_F_squared_sigma 
 _refln_observed_status 
   1   0   0      367.16      397.89      4.46 o 
   2   0   0     3587.64     3660.63     36.01 o 
   3   0   0     5205.28     5366.14     52.75 o 
   4   0   0      234.05      228.66      3.96 o 
   5   0   0      804.99      796.83     10.12 o 
   6   0   0      969.93      938.49     14.98 o 
   7   0   0      478.14      520.82     10.85 o 
   8   0   0       36.43       35.72      4.59 o 
   9   0   0      153.51      177.16     18.56 o 
  10   0   0        9.18        4.55      6.07 o 
 -10   1   0       10.39       12.59      6.31 o 
  -9   1   0        2.70        3.78      5.18 o 
  -8   1   0       69.53       75.73      5.63 o 
  -7   1   0        0.18       -0.69      3.00 o 
  -6   1   0      322.23      312.44      7.74 o 
  -5   1   0       24.72       19.40      3.19 o 
  -4   1   0      693.93      683.46     10.90 o 
  -3   1   0      221.04      171.98      3.03 o 
  -2   1   0       62.26       54.14      1.42 o 
  -1   1   0      890.59      982.07     13.48 o 
   1   1   0      407.89      363.77      4.67 o 
   2   1   0     7561.67     7584.48     73.33 o 
   3   1   0     1093.12     1196.45     13.10 o 
   4   1   0     1656.28     1785.54     19.28 o 
   5   1   0       75.99       73.71      2.73 o 
   6   1   0        2.96        8.51      2.65 o 
   7   1   0      282.83      318.11     10.75 o 
   8   1   0       40.00       45.79      4.70 o 
   9   1   0        1.76        4.08      5.39 o 
  10   1   0        5.64        4.23      6.19 o 
 -10   2   0        0.50        4.13      6.07 o 
  -9   2   0        0.07       11.24      5.78 o 
  -8   2   0      169.64      170.52      9.09 o 
  -7   2   0      179.58      201.39      7.16 o 
  -6   2   0       15.82       21.92      3.28 o 
  -5   2   0       15.02       19.47      2.81 o 
  -4   2   0        8.22       11.08      1.60 o 
  -3   2   0       14.71       15.14      1.53 o 
  -2   2   0      226.41      204.77      3.19 o 
  -1   2   0     2463.84     2594.01     29.73 o 
   0   2   0     2756.05     2864.44     33.17 o 
   1   2   0     4434.12     4740.44     46.08 o 
   2   2   0    38172.39    37991.19    370.95 o 
   3   2   0     2961.46     3255.64     32.85 o 
   4   2   0      375.21      340.57      5.40 o 
   5   2   0     1781.82     1779.46     19.87 o 
   6   2   0      136.09      110.96      4.90 o 
   7   2   0      111.61      127.64      5.84 o 
   8   2   0      131.57      106.81      7.43 o 
   9   2   0       55.47       53.83      6.72 o 
  10   2   0       11.70        5.62      5.69 o 
 -10   3   0       10.73       16.65      9.65 o 
  -9   3   0       69.76       68.14     10.57 o 
  -8   3   0      137.90      135.89      6.94 o 
  -7   3   0      132.44      132.93      6.17 o 
  -6   3   0       38.86       40.44      4.61 o 
  -5   3   0      122.98      150.63      6.24 o 
  -4   3   0      404.50      373.43      5.89 o 
  -3   3   0      207.42      198.99      3.91 o 
  -2   3   0      489.15      490.04      6.27 o 
  -1   3   0     1468.79     1528.94     15.88 o 
   0   3   0     3673.27     3910.93     38.66 o 
   1   3   0    10188.31    10507.43    101.15 o 
   2   3   0      206.58      227.80      3.83 o 
   3   3   0     4807.91     5148.35     50.97 o 
   4   3   0     2294.55     2428.72     25.69 o 
   5   3   0      140.86      129.03      3.72 o 
   6   3   0        3.06       -0.83      2.63 o 
   7   3   0        3.51        8.02      3.27 o 
   8   3   0       66.31       88.61      7.01 o 
   9   3   0        7.68       13.15      9.15 o 
  10   3   0        0.80        0.65      5.67 o 
  -9   4   0        1.92       -5.23      5.23 o 
  -8   4   0        3.48        6.14      3.95 o 
  -7   4   0      154.36      148.84      7.89 o 
  -6   4   0      846.91      844.53     18.02 o 
  -5   4   0     1561.32     1450.96     31.05 o 
  -4   4   0       78.97       58.53      3.02 o 
  -3   4   0      702.79      752.57      9.47 o 
  -2   4   0       91.55       84.30      2.56 o 
  -1   4   0       19.31       25.43      1.72 o 
   0   4   0    12332.46    13359.18    129.09 o 
   1   4   0     2937.46     2872.78     28.97 o 
   2   4   0       92.68       80.31      2.27 o 
   3   4   0     5367.43     5467.74     54.25 o 
   4   4   0      540.57      532.53      9.07 o 
   5   4   0      440.33      415.71      7.12 o 
   6   4   0      292.70      316.02      6.77 o 
   7   4   0       24.22       35.94      5.68 o 
   8   4   0        1.33        1.40      4.76 o 
   9   4   0        1.27        1.42      4.71 o 
  10   4   0       19.47       31.65      7.23 o 
  -9   5   0        0.46       -5.20      5.20 o 
  -8   5   0      251.78      246.21     11.08 o 
  -7   5   0     1684.23     1642.53     24.63 o 
  -6   5   0      110.02      103.82      5.73 o 
  -5   5   0     1763.51     1790.63     24.60 o 
  -4   5   0      634.14      636.35     10.41 o 
  -3   5   0      111.72       67.13      5.89 o 
  -2   5   0     1252.17     1278.04     14.47 o 
  -1   5   0     4496.84     4870.06     48.38 o 
   0   5   0    11452.51    12430.46    139.01 o 
   1   5   0      611.32      664.39      8.20 o 
   2   5   0     3727.02     3758.08     37.94 o 
   3   5   0      483.11      475.16      7.21 o 
   4   5   0      608.85      629.79      8.85 o 
   5   5   0      108.19      104.82      4.86 o 
   6   5   0        3.99        0.62      2.18 o 
   7   5   0        0.63        1.02      3.35 o 
   8   5   0       31.38       13.98      5.04 o 
   9   5   0        1.96        7.51      5.15 o 
  10   5   0        0.12        1.15      5.94 o 
  -9   6   0        9.71        2.86      8.38 o 
  -8   6   0        0.60        2.13      5.61 o 
  -7   6   0      179.22      177.96      7.42 o 
  -6   6   0      210.83      214.03      7.45 o 
  -5   6   0      813.77      803.50     13.76 o 
  -4   6   0      348.89      315.98      6.03 o 
  -3   6   0     2474.59     2425.97     26.18 o 
  -2   6   0     1238.86     1284.72     14.83 o 
  -1   6   0     1060.19     1079.85     12.49 o 
   0   6   0     2862.81     2801.46     34.07 o 
   1   6   0      430.94      435.94      6.26 o 
   2   6   0       22.60       18.90      2.94 o 
   3   6   0      672.35      663.13      9.00 o 
   4   6   0     1591.60     1710.27     19.48 o 
   5   6   0      587.57      499.70      8.22 o 
   6   6   0       11.21       26.42     12.45 o 
   7   6   0        2.33       -1.69      3.24 o 
   8   6   0      112.28      130.39      8.00 o 
   9   6   0        3.94        6.07      5.78 o 
  10   6   0        0.17       -5.72      5.98 o 
  -8   7   0       27.56       37.06     10.95 o 
  -7   7   0       46.33       44.56      6.73 o 
  -6   7   0       43.60       46.37      8.87 o 
  -5   7   0     2306.36     2368.60     39.79 o 
  -4   7   0       39.61       37.74      2.93 o 
  -3   7   0     2703.13     2695.16     29.13 o 
  -2   7   0     1062.79     1044.57     12.83 o 
  -1   7   0     2915.21     2918.21     30.51 o 
   0   7   0      980.32      870.83     13.26 o 
   1   7   0     2787.59     2778.93     29.18 o 
   2   7   0     4541.83     4599.44     46.73 o 
   3   7   0     1810.10     1909.86     21.35 o 
   4   7   0     3279.67     3388.46     35.87 o 
   5   7   0        7.91        4.27      2.42 o 
   6   7   0      383.23      385.23      7.79 o 
   7   7   0       99.39      117.57      7.60 o 
   8   7   0       51.32       52.37      6.35 o 
   9   7   0        9.79       14.07      6.11 o 
  10   7   0       18.05       16.19      6.78 o 
  -8   8   0       47.13       49.16     11.07 o 
  -7   8   0       34.01       36.05      6.86 o 
  -6   8   0       21.92       21.33      7.87 o 
  -5   8   0        2.45       -0.29      4.41 o 
  -4   8   0      628.30      576.71     14.53 o 
  -3   8   0       86.18       73.10      4.58 o 
  -2   8   0      263.86      237.23      6.58 o 
  -1   8   0      214.29      204.67      6.02 o 
   0   8   0     1256.76     1232.18     17.83 o 
   1   8   0       12.18       11.03      2.47 o 
   2   8   0      539.12      466.70     12.70 o 
   3   8   0      797.33      816.07     11.18 o 
   4   8   0       43.21       48.14      3.17 o 
   5   8   0        1.82        1.35      2.52 o 
   6   8   0      299.14      330.47      9.83 o 
   7   8   0       91.72       82.86      6.95 o 
   8   8   0        1.28       -3.81      4.64 o 
   9   8   0       13.09       10.92      5.92 o 
  -8   9   0       26.57       24.62     10.65 o 
  -7   9   0       16.51       26.53      6.99 o 
  -6   9   0      261.43      243.09     11.32 o 
  -5   9   0       31.14       32.93      6.11 o 
  -4   9   0      932.82      928.98     20.37 o 
  -3   9   0      518.51      517.11     14.36 o 
  -2   9   0     1437.59     1411.30     21.00 o 
  -1   9   0       53.23       55.08      4.10 o 
   0   9   0      397.44      385.47      8.60 o 
   1   9   0       87.52       68.01      6.93 o 
   2   9   0      177.76      196.54     10.33 o 
   3   9   0       11.76        3.96      2.74 o 
   4   9   0       74.52       81.77      4.65 o 
   5   9   0        0.95        3.34      2.75 o 
   6   9   0      192.79      176.63      9.92 o 
   7   9   0        0.56        5.02      3.93 o 
   8   9   0        3.36        1.46      5.49 o 
   9   9   0        2.86        2.60      5.70 o 
  -7  10   0       28.17       32.84      7.69 o 
  -6  10   0        5.37       10.67      6.21 o 
  -5  10   0      183.07      212.68     10.56 o 
  -4  10   0       34.12       36.42      5.88 o 
  -3  10   0      224.65      224.27      7.69 o 
  -2  10   0      707.58      689.01     13.27 o 
  -1  10   0      203.19      173.70      6.30 o 
   0  10   0      188.81      179.09      6.27 o 
   1  10   0      202.05      195.76      6.52 o 
   2  10   0        4.12        4.03      3.00 o 
   3  10   0       56.00       50.76      4.33 o 
   4  10   0       34.24       37.44      4.06 o 
   5  10   0       21.57       30.44      4.20 o 
   6  10   0        0.74        0.54      4.98 o 
   7  10   0       35.24       50.36     10.95 o 
   8  10   0       10.99       14.45      8.29 o 
  -6  11   0        0.09       -6.04      6.04 o 
  -5  11   0        5.57       11.88      6.16 o 
  -4  11   0       15.91       19.67      6.19 o 
  -3  11   0      248.78      265.99      8.79 o 
  -2  11   0     1055.98     1029.03     17.79 o 
  -1  11   0      759.76      734.87     14.02 o 
   0  11   0      216.74      200.69      9.86 o 
   1  11   0     1223.19     1228.35     19.59 o 
   2  11   0        1.82        0.96      3.20 o 
   3  11   0       32.33       44.94      4.46 o 
   4  11   0        4.12        3.97      3.60 o 
   5  11   0       14.01       21.92      4.40 o 
   6  11   0       95.27       84.17      7.20 o 
   7  11   0       13.83       15.17      7.85 o 
  -6  12   0       10.21       17.41     11.17 o 
  -5  12   0      524.37      555.93     18.32 o 
  -4  12   0       94.19       93.99      8.65 o 
  -3  12   0      761.98      801.36     16.08 o 
  -2  12   0       75.86       95.64      6.52 o 
  -1  12   0      658.51      637.97     13.43 o 
   0  12   0       29.40       17.77      4.24 o 
   1  12   0      308.61      323.03     17.84 o 
   2  12   0       42.70       44.87      4.89 o 
   3  12   0       58.08       47.86      4.85 o 
   4  12   0       73.94       90.47      6.49 o 
   5  12   0       49.53       55.90      5.46 o 
   6  12   0        1.71       18.54      8.05 o 
   7  12   0       15.17       31.95      9.21 o 
  -5  13   0       13.11       15.13     10.89 o 
  -4  13   0       22.10       16.37      6.40 o 
  -3  13   0      319.36      338.43     13.38 o 
  -2  13   0        0.37        1.39      4.27 o 
  -1  13   0      533.16      529.98     12.62 o 
   0  13   0        1.03        6.91      4.11 o 
   1  13   0      569.57      522.91     12.30 o 
   2  13   0      237.07      241.19      9.25 o 
   3  13   0       57.55       60.58      5.65 o 
   4  13   0        4.15        1.38      5.29 o 
   5  13   0        0.69        0.35      5.24 o 
   6  13   0        0.05        1.92      7.81 o 
   7  13   0        2.22       -6.85      7.89 o 
  -4  14   0        2.65        0.96     10.13 o 
  -3  14   0       59.48       65.04     18.08 o 
  -2  14   0       11.43       15.97      5.20 o 
  -1  14   0      224.21      201.95      8.72 o 
   0  14   0        0.35        3.90      4.32 o 
   1  14   0      323.06      339.83     10.45 o 
   2  14   0        9.86        4.14      5.38 o 
   3  14   0      142.31      170.10     10.18 o 
   4  14   0      108.71      140.23      9.59 o 
   5  14   0       14.59        2.65      5.77 o 
   6  14   0       71.56      102.29     13.13 o 
  -2  15   0        4.33       -0.38      5.19 o 
  -1  15   0        0.09       -3.22      6.03 o 
   0  15   0       23.97       34.49      7.07 o 
   1  15   0       36.23       42.72      7.66 o 
   2  15   0        0.38        0.53      7.65 o 
   3  15   0       34.38       36.42      9.73 o 
   4  15   0       28.54       39.40      8.87 o 
   5  15   0        1.08        7.73      8.97 o 
   0  16   0      189.62      215.10     18.18 o 
   1  16   0        4.33       -5.36      8.73 o 
   2  16   0        6.39        9.13     10.13 o 
   3  16   0        3.31       16.53     10.25 o 
  -3 -15   1        0.08        0.08      7.01 o 
  -2 -15   1        1.99        0.24      6.12 o 
  -1 -15   1      141.60      163.25     10.81 o 
   0 -15   1        5.99        7.06      4.88 o 
   1 -15   1        6.52       14.99      5.57 o 
  -5 -14   1       11.84        0.76      8.69 o 
  -4 -14   1      173.80      161.64     10.30 o 
  -3 -14   1       20.36       16.89      6.10 o 
  -2 -14   1       99.72      105.65      7.21 o 
  -1 -14   1       16.64       28.66      5.14 o 
   0 -14   1       16.84       15.78      4.98 o 
   1 -14   1      355.08      371.94      9.94 o 
   2 -14   1        7.33        6.84      5.12 o 
   3 -14   1       33.63       41.42      8.43 o 
  -7 -13   1       20.27        7.81      9.53 o 
  -6 -13   1        0.29        1.12      8.17 o 
  -5 -13   1       19.07       29.66      8.93 o 
  -4 -13   1       16.33       18.24      4.80 o 
  -3 -13   1       76.59       83.57      7.98 o 
  -2 -13   1       90.34      114.60      6.98 o 
  -1 -13   1       97.33       94.88      6.44 o 
   0 -13   1      132.92      137.25     11.15 o 
   1 -13   1      504.65      521.95     13.53 o 
   2 -13   1       11.51       12.99      4.82 o 
   3 -13   1      347.57      341.77     13.40 o 
   4 -13   1        0.17       -5.23      6.30 o 
  -7 -12   1        1.20       -0.52      7.73 o 
  -6 -12   1       21.30       20.63      5.92 o 
  -5 -12   1        0.37        3.83      5.26 o 
  -4 -12   1       60.72       60.85      5.38 o 
  -3 -12   1      121.75      129.54     11.40 o 
  -2 -12   1      203.11      193.92      7.67 o 
  -1 -12   1      171.54      170.17      7.44 o 
   0 -12   1        7.81        7.43      3.44 o 
   1 -12   1      184.65      177.65      7.57 o 
   2 -12   1       36.59       44.75      5.43 o 
   3 -12   1      407.66      393.31     14.09 o 
   4 -12   1        0.25        5.89      6.40 o 
   5 -12   1      179.82      209.60     12.09 o 
  -7 -11   1       56.29       69.36      7.43 o 
  -6 -11   1        4.23        6.83      5.07 o 
  -5 -11   1        1.27        4.32      3.83 o 
  -4 -11   1      276.44      268.88     10.43 o 
  -3 -11   1      264.39      251.31     11.62 o 
  -2 -11   1        0.61        5.61      3.65 o 
  -1 -11   1      749.95      759.57     14.31 o 
   0 -11   1       28.48       29.03      4.41 o 
   1 -11   1        6.97       15.30      4.04 o 
   2 -11   1      117.38      117.95      8.66 o 
   3 -11   1      145.45      166.72      7.65 o 
   4 -11   1      152.54      136.57      9.34 o 
   5 -11   1      160.71      172.58     19.30 o 
   6 -11   1       38.14       38.98     11.85 o 
  -8 -10   1       14.37       13.73      8.37 o 
  -7 -10   1       67.17       75.94     10.05 o 
  -6 -10   1       29.06       21.60      5.39 o 
  -5 -10   1      109.83      109.79     12.25 o 
  -4 -10   1       87.05       74.67      5.10 o 
  -3 -10   1      141.37      145.71      6.20 o 
  -2 -10   1       17.95       15.81      3.53 o 
  -1 -10   1       11.65       11.80      3.43 o 
   0 -10   1      230.00      207.77      6.89 o 
   1 -10   1       71.56       66.97      4.82 o 
   2 -10   1      509.45      520.14     11.56 o 
   3 -10   1       27.07       36.87      4.68 o 
   4 -10   1     1161.28     1153.68     24.97 o 
   5 -10   1      137.17      138.50      9.43 o 
   6 -10   1      134.75      139.95     10.67 o 
   7 -10   1       17.05       14.55      7.14 o 
  -9  -9   1        1.84        4.80      8.29 o 
  -8  -9   1        0.77       -6.37      6.37 o 
  -7  -9   1       10.13       15.73      7.75 o 
  -6  -9   1       30.87       25.04      6.87 o 
  -5  -9   1       41.13       56.17      4.53 o 
  -4  -9   1      148.81      169.24      7.45 o 
  -3  -9   1      219.99      220.10     11.26 o 
  -2  -9   1        7.22        9.68      3.09 o 
  -1  -9   1      451.91      439.06     10.19 o 
   0  -9   1      324.88      315.46      8.06 o 
   1  -9   1     2096.18     1983.13     27.23 o 
   2  -9   1      670.24      648.64     12.46 o 
   3  -9   1       83.68       90.41      5.48 o 
   4  -9   1     1589.18     1679.20     39.31 o 
   5  -9   1        0.95        0.73      5.23 o 
   6  -9   1      420.54      458.36     24.64 o 
   7  -9   1        0.03       -0.09      5.97 o 
  -9  -8   1        8.41        8.95      6.11 o 
  -8  -8   1        7.50        7.56      5.09 o 
  -7  -8   1       24.21       32.24      4.44 o 
  -6  -8   1      162.70      148.03      6.23 o 
  -5  -8   1      382.87      389.53     10.55 o 
  -4  -8   1      544.08      496.48      8.41 o 
  -3  -8   1      269.78      255.66      6.81 o 
  -2  -8   1      391.96      353.29      7.94 o 
  -1  -8   1      728.71      727.25     13.73 o 
   0  -8   1     1805.84     1630.23     69.20 o 
   1  -8   1       35.06       52.26      6.03 o 
   2  -8   1      160.95      160.09      6.34 o 
   3  -8   1       22.51       19.36      3.51 o 
   4  -8   1      280.06      272.71     10.24 o 
   5  -8   1        4.07       -2.32      8.11 o 
   6  -8   1      275.45      289.81     11.67 o 
   7  -8   1       80.24       76.05      8.29 o 
   8  -8   1       44.13       61.78      8.60 o 
 -10  -7   1        5.96       12.35      6.72 o 
  -9  -7   1        0.20       -3.47      5.44 o 
  -8  -7   1        0.02       -1.69      4.73 o 
  -7  -7   1      181.63      230.95     10.11 o 
  -6  -7   1       13.93       11.92      2.97 o 
  -5  -7   1        8.58        3.04      2.30 o 
  -4  -7   1     1498.75     1509.44     18.06 o 
  -3  -7   1        4.14        5.74      2.02 o 
  -2  -7   1     2008.99     2063.24     22.68 o 
  -1  -7   1      928.75      964.12     14.57 o 
   0  -7   1      585.58      570.24     10.05 o 
   1  -7   1      442.55      450.57      8.83 o 
   2  -7   1     1252.71     1284.42     18.62 o 
   3  -7   1        7.62        9.94      3.11 o 
   4  -7   1       95.95       92.95      6.52 o 
   5  -7   1      306.33      297.53     10.69 o 
   6  -7   1      644.93      637.54     16.84 o 
   7  -7   1       23.44       23.86      6.16 o 
   8  -7   1       74.78       79.27      8.68 o 
 -10  -6   1        3.50        5.01      6.64 o 
  -9  -6   1        0.41       -0.66      5.60 o 
  -8  -6   1       38.74       50.59      6.49 o 
  -7  -6   1        8.27        0.29      4.14 o 
  -6  -6   1        3.71       -2.39      2.39 o 
  -5  -6   1       21.28       14.64      2.56 o 
  -4  -6   1      190.83      177.11      4.59 o 
  -3  -6   1        8.99        8.52      1.87 o 
  -2  -6   1     4831.98     5046.61     50.70 o 
  -1  -6   1     1617.80     1576.91     17.42 o 
   0  -6   1     4953.05     4935.08     57.82 o 
   1  -6   1        8.91       15.66      2.79 o 
   2  -6   1     1615.33     1669.66     18.69 o 
   3  -6   1     1831.91     1871.99     21.04 o 
   4  -6   1      499.32      507.32      8.13 o 
   5  -6   1      878.80      822.56     23.41 o 
   6  -6   1      196.95      193.93     11.99 o 
   7  -6   1       16.59       19.89      5.61 o 
   8  -6   1      131.21      142.37     13.83 o 
   9  -6   1      122.80      115.26      9.95 o 
 -10  -5   1        2.49       -0.98      6.16 o 
  -9  -5   1       10.58       15.00      7.63 o 
  -8  -5   1       92.58       82.30     15.31 o 
  -7  -5   1       35.72       50.38      5.70 o 
  -6  -5   1      162.09      176.45      5.16 o 
  -5  -5   1      294.43      294.49     10.90 o 
  -4  -5   1      356.90      400.96      8.03 o 
  -3  -5   1     1107.06     1104.76     13.15 o 
  -2  -5   1     1466.63     1490.67     16.48 o 
  -1  -5   1      251.04      208.31      3.66 o 
   0  -5   1      198.99      174.77      4.44 o 
   1  -5   1      730.26      817.01      9.79 o 
   2  -5   1      952.81      989.86     11.80 o 
   3  -5   1      569.12      587.63      8.27 o 
   4  -5   1      624.71      603.16      8.73 o 
   5  -5   1      155.53      140.30      5.52 o 
   6  -5   1       13.60       15.93      3.68 o 
   7  -5   1      385.43      359.27      9.61 o 
   8  -5   1      207.10      212.67      8.45 o 
   9  -5   1       25.99       17.07      6.56 o 
 -10  -4   1        6.40        1.96      5.97 o 
  -9  -4   1       18.24       30.81      6.51 o 
  -8  -4   1       20.26       30.49     11.13 o 
  -7  -4   1        0.54        2.82      4.13 o 
  -6  -4   1       40.44       54.28      3.31 o 
  -5  -4   1     1015.07     1032.73     13.18 o 
  -4  -4   1      999.89     1016.78     12.49 o 
  -3  -4   1     3168.01     3227.66     33.09 o 
  -1  -4   1     9908.58    10312.77     99.85 o 
   0  -4   1      615.85      638.78      9.38 o 
   1  -4   1     5771.63     5863.38     57.65 o 
   2  -4   1      153.74      200.38      6.39 o 
   3  -4   1     1590.95     1683.98     18.55 o 
   4  -4   1      752.17      656.15      8.99 o 
   5  -4   1       84.39       88.66      4.57 o 
   6  -4   1      492.93      494.90     17.09 o 
   7  -4   1        4.08        5.48      3.70 o 
   8  -4   1       40.54       36.54      5.10 o 
   9  -4   1       26.13       30.65      5.61 o 
 -10  -3   1       38.75       38.80      8.05 o 
  -9  -3   1      115.19      117.84     10.49 o 
  -8  -3   1       54.82       40.39      5.84 o 
  -7  -3   1       43.60       51.66      7.43 o 
  -6  -3   1      485.40      423.46     11.27 o 
  -5  -3   1     1473.76     1555.46     18.07 o 
  -4  -3   1      496.26      527.76      7.53 o 
  -3  -3   1      554.33      678.76      8.58 o 
  -2  -3   1      117.63      115.20      2.57 o 
  -1  -3   1    13979.19    14334.84    138.49 o 
   0  -3   1    17217.60    18395.55    203.81 o 
   1  -3   1     9368.91     9239.34     89.37 o 
   2  -3   1      665.72      653.93      7.96 o 
   3  -3   1      646.05      615.45      7.96 o 
   4  -3   1      122.78      114.09      3.99 o 
   5  -3   1      418.01      417.83      8.63 o 
   6  -3   1        2.67        1.80      2.97 o 
   7  -3   1       19.12       20.04      6.87 o 
   8  -3   1      156.46      167.85      7.45 o 
   9  -3   1      246.30      249.45      9.44 o 
  10  -3   1        0.38        9.61      9.09 o 
 -10  -2   1        8.55        7.47      7.99 o 
  -9  -2   1       17.25       20.33      5.93 o 
  -8  -2   1       19.45       11.72      4.92 o 
  -7  -2   1       43.44       51.47      4.92 o 
  -6  -2   1       68.96       68.92      4.87 o 
  -5  -2   1      122.84      103.64      3.41 o 
  -4  -2   1      355.62      366.86      5.82 o 
  -3  -2   1      232.54      261.33      4.30 o 
  -2  -2   1     4022.15     4372.58     43.05 o 
  -1  -2   1      492.92      589.56      6.77 o 
   0  -2   1     2581.87     2890.02     33.19 o 
   1  -2   1     9659.09     9875.64     95.07 o 
   2  -2   1        4.70        7.93      0.97 o 
   3  -2   1     9650.90    10340.52    100.27 o 
   4  -2   1       43.43       19.23      1.89 o 
   5  -2   1     1875.23     1873.33     51.65 o 
   6  -2   1     1865.66     1878.16     28.66 o 
   7  -2   1       59.16       51.18      4.55 o 
   8  -2   1      247.76      275.27     15.55 o 
   9  -2   1      201.23      189.11      8.36 o 
  10  -2   1       12.24        5.60      6.17 o 
 -10  -1   1       15.49       19.13      6.45 o 
  -9  -1   1       17.72       19.83      5.55 o 
  -8  -1   1      113.75      120.79      7.88 o 
  -7  -1   1      269.32      263.01      7.61 o 
  -6  -1   1       25.29       28.01      6.86 o 
  -5  -1   1      198.02      182.71      5.17 o 
  -4  -1   1     1920.77     1948.12     20.92 o 
  -3  -1   1     3277.73     3278.27     33.04 o 
  -2  -1   1    41581.57    39283.05    382.54 o 
  -1  -1   1      958.52     1063.79     11.02 o 
   0  -1   1      255.26      242.02      3.55 o 
   1  -1   1      683.20      673.17     13.65 o 
   2  -1   1    14784.23    15466.40    148.87 o 
   3  -1   1       28.18       24.89      2.60 o 
   4  -1   1       89.99       81.71      4.25 o 
   5  -1   1      161.98      164.70      5.01 o 
   6  -1   1       23.27       22.80      3.32 o 
   7  -1   1      182.07      161.66      6.51 o 
   8  -1   1       23.52       18.75      4.35 o 
   9  -1   1       10.52       12.70      4.70 o 
  10  -1   1       51.11       46.51     10.63 o 
 -10   0   1       14.43       12.84      6.61 o 
  -9   0   1      136.58      137.22      9.07 o 
  -8   0   1       26.81       17.68      4.98 o 
  -7   0   1      185.92      193.59      6.89 o 
  -6   0   1        3.45        5.20      2.66 o 
  -5   0   1     1029.19     1068.29     16.60 o 
  -4   0   1        0.06        1.58      1.28 o 
  -3   0   1     2655.41     2573.74     26.26 o 
  -2   0   1     2301.32     2509.18     25.14 o 
  -1   0   1      900.42      847.21      9.09 o 
   1   0   1     2928.96     3045.73     30.19 o 
   2   0   1    14201.96    14464.51    161.16 o 
   3   0   1      704.11      684.85      9.87 o 
   4   0   1     2200.65     2194.83     27.31 o 
   5   0   1        0.51        0.57      2.10 o 
   6   0   1       18.63       18.11      3.91 o 
   7   0   1        0.20        2.88      3.28 o 
   8   0   1      230.67      252.30      8.30 o 
   9   0   1        2.72       13.34      9.29 o 
  10   0   1        0.45       -2.18      5.68 o 
 -10   1   1        0.86       -1.79      6.08 o 
  -9   1   1       78.15       83.98      8.19 o 
  -8   1   1       26.81       25.43      9.23 o 
  -7   1   1       32.20       42.54      4.22 o 
  -6   1   1     2769.13     2834.64     36.02 o 
  -5   1   1      867.69      862.51     10.98 o 
  -4   1   1      122.02       92.93      2.79 o 
  -3   1   1     2165.28     2503.72     25.59 o 
  -2   1   1       13.94        5.97      1.10 o 
  -1   1   1     3645.91     4095.44     40.00 o 
   0   1   1      439.70      464.27     10.09 o 
   1   1   1     3475.47     3862.56     37.75 o 
   2   1   1    14272.00    14567.02    140.51 o 
   3   1   1      942.83      875.98     10.67 o 
   4   1   1     3489.05     3670.58     37.10 o 
   5   1   1       75.46       79.68      2.48 o 
   6   1   1       95.02      102.72      4.84 o 
   7   1   1       21.80       32.63      4.70 o 
   8   1   1       46.48       36.79      4.75 o 
   9   1   1        3.44       -0.58      5.01 o 
  10   1   1        5.17       10.39      6.34 o 
 -10   2   1        2.15       17.81      7.97 o 
  -9   2   1       19.87       14.85      5.93 o 
  -8   2   1       39.51       34.16      5.84 o 
  -7   2   1       83.80       70.74      5.45 o 
  -6   2   1      106.54      114.71      7.58 o 
  -5   2   1      431.61      426.28      6.69 o 
  -4   2   1      405.90      383.78      5.84 o 
  -3   2   1       55.18       79.86      3.31 o 
  -2   2   1     1983.50     1999.80     20.44 o 
  -1   2   1       92.36       99.93      2.08 o 
   0   2   1        0.12       -0.53      0.53 o 
   1   2   1     4148.74     4317.14     42.01 o 
   2   2   1    14464.05    15167.14    145.80 o 
   3   2   1      589.97      553.63      6.95 o 
   4   2   1      378.78      290.76      4.75 o 
   5   2   1        0.67        1.57      1.50 o 
   6   2   1      289.81      249.20      9.52 o 
   7   2   1        0.20        1.72      3.03 o 
   8   2   1       14.28        7.47      3.81 o 
   9   2   1      133.26      149.22     10.15 o 
  10   2   1       10.76       13.80      6.31 o 
 -10   3   1       51.49       38.67     11.13 o 
  -9   3   1        1.10        5.10      5.57 o 
  -8   3   1        2.79        0.69      6.81 o 
  -7   3   1        5.52        9.89      4.46 o 
  -6   3   1     1228.89     1162.18     30.11 o 
  -5   3   1      321.55      333.37      8.35 o 
  -4   3   1     7909.30     8180.85     80.37 o 
  -3   3   1      245.04      239.25      4.12 o 
  -2   3   1     7071.00     7416.56    108.33 o 
  -1   3   1    11724.53    12532.03    120.34 o 
   0   3   1     8574.97     9188.70     88.50 o 
   1   3   1    24569.63    23980.61    233.33 o 
   2   3   1     7177.74     7654.23     77.53 o 
   3   3   1     5837.64     5796.45     57.05 o 
   4   3   1      253.68      269.58      4.75 o 
   5   3   1     4139.04     4196.37     42.96 o 
   6   3   1       13.77       17.87      2.98 o 
   7   3   1       35.34       29.07      3.88 o 
   8   3   1      355.56      383.95     10.11 o 
   9   3   1       20.03       14.03      5.22 o 
  10   3   1        7.72       21.48      6.76 o 
  -9   4   1        0.13        1.40      5.43 o 
  -8   4   1       26.15       40.46      4.97 o 
  -7   4   1       61.25       59.72      4.89 o 
  -6   4   1      112.38      104.46      5.19 o 
  -5   4   1      862.48      810.07     13.19 o 
  -4   4   1      476.72      454.50      6.99 o 
  -3   4   1     2901.92     3021.41     31.08 o 
  -2   4   1       21.17       34.23      1.76 o 
  -1   4   1      362.72      408.58      5.71 o 
   0   4   1     1247.99     1292.64     18.13 o 
   1   4   1      219.68      171.79      4.25 o 
   2   4   1       51.91       48.65      1.88 o 
   3   4   1     3818.30     3772.43     38.02 o 
   4   4   1      274.40      281.47      5.06 o 
   5   4   1     1039.01     1044.51     13.05 o 
   6   4   1      365.97      316.32      7.80 o 
   7   4   1       42.56       47.02      5.65 o 
   8   4   1        3.20        0.56      3.55 o 
   9   4   1        3.60        3.97      5.12 o 
  10   4   1        4.80       14.80      7.35 o 
  -9   5   1       41.26       27.60      6.94 o 
  -8   5   1       87.83       63.88      5.69 o 
  -7   5   1       27.15       24.49      4.33 o 
  -6   5   1      123.36      135.10      5.78 o 
  -5   5   1      321.32      325.13      7.73 o 
  -4   5   1      325.27      296.49      5.63 o 
  -3   5   1     4866.57     4947.51     49.73 o 
  -2   5   1     2468.89     2539.93     26.41 o 
  -1   5   1       82.92       66.92      2.12 o 
   0   5   1        4.16        9.44      1.49 o 
   1   5   1     5797.62     6084.87     59.73 o 
   2   5   1     1432.18     1575.68     17.11 o 
   3   5   1     1170.84     1171.03     13.52 o 
   4   5   1     3196.94     3329.07     34.56 o 
   5   5   1      873.76      846.58     11.32 o 
   6   5   1       10.17       12.86      2.51 o 
   7   5   1     1111.69     1009.57     16.71 o 
   8   5   1       94.91      111.90     10.19 o 
   9   5   1        3.88       11.23      5.46 o 
  10   5   1       88.23      102.90      9.35 o 
  -9   6   1        8.19        2.68      5.90 o 
  -8   6   1        0.73        7.85      4.71 o 
  -7   6   1        0.50       -1.80      3.70 o 
  -6   6   1       22.87       26.54      3.88 o 
  -5   6   1     2080.85     2153.65     28.77 o 
  -4   6   1      220.71      193.24      4.70 o 
  -3   6   1     4758.52     4778.67     48.46 o 
  -2   6   1      266.80      314.05      5.24 o 
  -1   6   1      527.70      386.62      5.69 o 
   0   6   1     1341.57     1369.71     15.10 o 
   1   6   1      825.62      818.33      9.92 o 
   2   6   1     1608.15     1692.64     19.61 o 
   3   6   1       97.94      110.07      3.29 o 
   4   6   1      363.83      379.12      6.47 o 
   5   6   1      193.89      171.60      4.66 o 
   6   6   1      246.10      250.09      6.62 o 
   7   6   1       85.10       62.95      4.85 o 
   8   6   1       11.56       10.18      5.92 o 
   9   6   1        2.77        0.81      5.29 o 
  10   6   1        0.63       -3.79      5.33 o 
  -8   7   1        0.51       -4.32      4.32 o 
  -7   7   1        7.21        7.00      5.32 o 
  -6   7   1        2.62        2.56      3.04 o 
  -5   7   1      131.16      125.27     18.55 o 
  -4   7   1        3.22        0.46      2.10 o 
  -3   7   1     1893.09     1935.53     21.76 o 
  -2   7   1      436.79      401.19      6.42 o 
  -1   7   1     3681.85     3570.41     36.63 o 
   0   7   1       64.82       88.19      2.56 o 
   1   7   1     3048.18     3359.22     34.56 o 
   2   7   1     3133.11     3126.13     32.55 o 
   3   7   1        3.90        5.66      1.82 o 
   4   7   1       62.21       52.81      2.96 o 
   5   7   1       94.86       95.68      4.05 o 
   6   7   1       66.64       86.34      4.25 o 
   7   7   1       15.89       17.35      4.77 o 
   8   7   1        1.71        0.10      4.59 o 
   9   7   1       79.33       61.55      7.13 o 
  10   7   1        0.52       -5.88      5.88 o 
  -8   8   1       50.31       36.92      7.15 o 
  -7   8   1      122.10      110.37      8.62 o 
  -6   8   1       79.75       78.28      7.31 o 
  -5   8   1      289.34      260.88     10.73 o 
  -4   8   1      769.39      777.94     13.59 o 
  -3   8   1      229.65      216.01     12.89 o 
  -2   8   1     3804.22     3767.22     46.01 o 
  -1   8   1     1011.20      984.79     14.97 o 
   0   8   1     1538.41     1566.48     17.65 o 
   1   8   1      889.72      961.62     15.52 o 
   2   8   1       40.62       50.12      2.72 o 
   3   8   1       45.22       55.51      3.07 o 
   4   8   1       48.39       57.28      3.42 o 
   5   8   1        1.79        2.26      2.40 o 
   6   8   1       26.31       22.36      3.16 o 
   7   8   1       77.43       81.12      7.75 o 
   8   8   1       19.47        9.46      5.10 o 
   9   8   1        0.05       -0.58      5.53 o 
  10   8   1        8.22        4.08      9.53 o 
  -8   9   1       18.62       25.83     11.21 o 
  -7   9   1       23.52       29.46      6.93 o 
  -6   9   1       59.32       50.19      6.92 o 
  -5   9   1      107.94      101.28      7.87 o 
  -4   9   1      248.09      248.38      9.82 o 
  -3   9   1      694.04      690.24     12.74 o 
  -2   9   1      316.20      283.61      7.36 o 
  -1   9   1      205.84      198.99     10.54 o 
   0   9   1     2730.16     2782.11     35.39 o 
   1   9   1      476.91      488.58      9.53 o 
   2   9   1      421.13      420.94      8.79 o 
   3   9   1      232.96      225.76      5.31 o 
   4   9   1      724.62      725.12     10.75 o 
   5   9   1       39.59       52.17      3.91 o 
   6   9   1       30.75       23.05      3.42 o 
   7   9   1       46.68       35.24      4.67 o 
   8   9   1       20.11       22.75      5.86 o 
   9   9   1        6.52       13.77      9.09 o 
  -7  10   1       34.25       45.01      7.58 o 
  -6  10   1       22.24       21.05      6.27 o 
  -5  10   1      178.50      151.76      9.15 o 
  -4  10   1      628.20      589.50     15.60 o 
  -3  10   1       69.11       63.86      6.51 o 
  -2  10   1     1779.18     1743.38     24.97 o 
  -1  10   1       65.16       59.41      5.33 o 
   0  10   1     4510.32     4542.13     55.45 o 
   1  10   1      123.20      128.78      5.48 o 
   2  10   1     1689.94     1656.04     23.36 o 
   3  10   1     2043.17     2087.10     28.24 o 
   4  10   1      691.78      687.03     12.52 o 
   5  10   1       39.35       61.42      5.73 o 
   6  10   1      119.35      121.22      6.14 o 
   7  10   1       51.31       80.79      6.24 o 
   8  10   1       41.37       42.52     10.05 o 
   9  10   1       58.59       62.25     11.41 o 
  -7  11   1       26.06       48.22     12.07 o 
  -6  11   1       25.77       30.63      7.08 o 
  -5  11   1        6.71        8.61      6.02 o 
  -4  11   1        1.41       10.39      5.42 o 
  -3  11   1       94.20       91.24      8.61 o 
  -2  11   1      168.99      140.50      6.27 o 
  -1  11   1       55.38       51.70      4.67 o 
   0  11   1      641.12      615.00     17.26 o 
   1  11   1      369.15      330.96      8.57 o 
   2  11   1     1540.72     1582.38     23.10 o 
   3  11   1      364.19      362.63      9.06 o 
   4  11   1        3.82       -1.19      3.59 o 
   5  11   1       34.16       53.36      4.74 o 
   6  11   1        9.94       10.78     12.33 o 
   7  11   1       18.53       13.21      7.53 o 
  -6  12   1       58.00       75.60      9.31 o 
  -5  12   1      159.13      175.09     10.95 o 
  -4  12   1       40.32       27.98      8.97 o 
  -3  12   1       95.48      120.39      8.62 o 
  -2  12   1        6.38        6.86      4.00 o 
  -1  12   1      295.39      286.10      8.76 o 
   0  12   1       21.49       16.83      3.87 o 
   1  12   1        8.40       14.22      5.00 o 
   2  12   1      457.03      429.94     14.96 o 
   3  12   1       19.61       25.35      4.26 o 
   4  12   1       57.14       52.97      4.89 o 
   5  12   1       22.06       19.90      5.58 o 
   6  12   1        1.99        1.69      4.95 o 
   7  12   1        7.80       15.61      8.09 o 
  -5  13   1       11.45       14.04      7.10 o 
  -4  13   1        7.51        2.58      8.75 o 
  -3  13   1       50.76       61.89      6.19 o 
  -2  13   1        1.89       -4.03      4.14 o 
  -1  13   1      370.06      379.91      8.91 o 
   0  13   1        0.80       -1.31      3.72 o 
   1  13   1      141.72      126.85      6.45 o 
   2  13   1       12.43       15.13      4.18 o 
   3  13   1      156.32      167.15      9.10 o 
   4  13   1       18.33       17.34      6.27 o 
   5  13   1       12.25       14.49      5.76 o 
   6  13   1        5.95        1.72      5.10 o 
   7  13   1       18.15       27.54      9.41 o 
  -4  14   1        2.01       -6.15      6.15 o 
  -3  14   1       23.91       25.70      9.43 o 
  -2  14   1        0.98        6.65      4.65 o 
  -1  14   1        4.10        4.64      4.19 o 
   0  14   1       62.81       63.99     19.88 o 
   1  14   1      107.08      122.07      8.75 o 
   2  14   1       81.62       68.85      7.48 o 
   3  14   1      134.85      145.88      8.94 o 
   4  14   1        8.15       22.81      6.08 o 
   5  14   1        0.61        5.47      5.74 o 
   6  14   1        1.49        2.72      8.45 o 
  -2  15   1      396.05      376.76     24.86 o 
  -1  15   1        1.36        1.84      5.61 o 
   0  15   1       42.17       37.23      6.91 o 
   1  15   1       54.65       40.90      6.82 o 
   2  15   1      126.82      129.82      9.65 o 
   3  15   1        2.77        3.58      5.77 o 
   4  15   1       27.94       36.61      7.32 o 
   5  15   1        1.64        4.73      6.21 o 
  -1  16   1        4.55       -0.80      9.53 o 
   0  16   1       94.47       96.66      9.63 o 
   1  16   1       42.47       50.56     12.95 o 
   2  16   1       23.04       30.75      7.51 o 
   3  16   1       20.69       16.89      7.03 o 
   4  16   1        6.19       19.42     10.33 o 
  -2 -15   2       24.78       42.88     10.45 o 
  -1 -15   2       12.48       13.19      5.45 o 
   0 -15   2        4.58        2.57      5.23 o 
  -4 -14   2       57.68       71.34     12.45 o 
  -3 -14   2        0.13        0.99      4.63 o 
  -2 -14   2       16.50       20.51      5.30 o 
  -1 -14   2       19.57       20.68      5.17 o 
   0 -14   2       61.66       52.01      6.09 o 
   1 -14   2        3.28        0.65      4.86 o 
   2 -14   2        2.18        3.10      5.15 o 
  -6 -13   2       35.14       28.38     10.49 o 
  -5 -13   2      133.70      109.74     17.29 o 
  -4 -13   2       14.30       22.33     10.31 o 
  -3 -13   2       76.31       83.95      6.51 o 
  -2 -13   2        1.77       -1.06      4.31 o 
  -1 -13   2      103.84       87.31      6.58 o 
   0 -13   2       22.85       30.00      5.23 o 
   1 -13   2       20.68       23.90      5.25 o 
   2 -13   2      167.04      195.90      8.96 o 
   3 -13   2       93.01       90.42      9.11 o 
   4 -13   2        1.87        6.81     10.33 o 
  -7 -12   2        3.24        4.51      5.83 o 
  -6 -12   2       18.48       21.18      6.00 o 
  -5 -12   2      144.80      144.04      9.19 o 
  -4 -12   2        0.97       -1.32      3.91 o 
  -3 -12   2      107.26      102.95      6.55 o 
  -2 -12   2       20.41       31.75      4.89 o 
  -1 -12   2      258.27      256.01      8.75 o 
   0 -12   2       41.53       47.29      5.18 o 
   1 -12   2       15.92       23.56      4.67 o 
   2 -12   2       32.75       32.26      5.16 o 
   3 -12   2      305.74      295.34     12.59 o 
   4 -12   2        0.45        4.34      6.32 o 
   5 -12   2       21.40       19.89      7.89 o 
  -8 -11   2       22.95       26.70     10.17 o 
  -7 -11   2        4.98       -1.76      5.53 o 
  -6 -11   2        0.11       -4.89      4.89 o 
  -5 -11   2       58.07       47.81      6.52 o 
  -4 -11   2        1.33        3.05      3.77 o 
  -3 -11   2      576.88      572.55     12.44 o 
  -2 -11   2      415.93      389.72     14.50 o 
  -1 -11   2       39.38       46.88      4.76 o 
   0 -11   2      160.13      152.66      6.79 o 
   1 -11   2      321.73      308.18     17.01 o 
   2 -11   2      104.86      105.43      6.30 o 
   3 -11   2       81.58       70.61      7.73 o 
   4 -11   2       33.13       38.92      7.35 o 
   5 -11   2       37.40       46.76      8.10 o 
   6 -11   2      105.65      105.85     16.01 o 
  -8 -10   2       10.08       15.57      8.85 o 
  -7 -10   2        3.65        6.17      4.97 o 
  -6 -10   2       24.38       42.91      7.11 o 
  -5 -10   2       38.42       36.40      5.76 o 
  -4 -10   2       78.54       63.23      4.89 o 
  -3 -10   2      633.88      671.98     13.06 o 
  -2 -10   2        8.16        9.23      3.48 o 
  -1 -10   2     1497.94     1470.31     23.57 o 
   0 -10   2     1250.47     1211.44     19.38 o 
   1 -10   2      790.65      764.07     14.31 o 
   2 -10   2      158.89      154.79     12.32 o 
   3 -10   2      286.72      302.91     13.64 o 
   4 -10   2      192.72      213.61     10.92 o 
   5 -10   2        8.95       15.53      6.30 o 
   6 -10   2      130.43      111.54      9.84 o 
  -9  -9   2        9.91       10.65      9.53 o 
  -8  -9   2       15.49       33.11      9.25 o 
  -7  -9   2        0.59       -0.63      4.73 o 
  -6  -9   2       59.90       67.76      6.36 o 
  -5  -9   2       74.56       64.57      6.25 o 
  -4  -9   2       19.22       25.16      3.86 o 
  -3  -9   2      151.43      132.98      6.75 o 
  -2  -9   2       82.30       65.09      5.51 o 
  -1  -9   2     4327.01     4282.03     45.47 o 
   0  -9   2       90.58       87.48      6.63 o 
   1  -9   2      260.52      236.75     10.64 o 
   2  -9   2      624.63      574.75     11.88 o 
   3  -9   2      586.19      548.99     15.48 o 
   4  -9   2      492.56      505.91     21.88 o 
   5  -9   2      204.01      229.96     17.07 o 
   6  -9   2      421.58      442.72     15.58 o 
   7  -9   2        3.07       -0.67      6.37 o 
  -9  -8   2        2.01        5.34      6.07 o 
  -8  -8   2       27.98       35.67      6.39 o 
  -7  -8   2       30.97       34.97      4.64 o 
  -6  -8   2        5.35       10.69      3.61 o 
  -5  -8   2      363.08      358.54     10.42 o 
  -4  -8   2       14.45       11.05      3.22 o 
  -3  -8   2       19.74       18.48      3.30 o 
  -2  -8   2     2113.65     2155.29     28.65 o 
  -1  -8   2      133.23      115.26      7.63 o 
   0  -8   2      313.05      291.52     10.27 o 
   1  -8   2      142.32      136.36      5.47 o 
   2  -8   2       29.74       33.28      4.44 o 
   3  -8   2      752.93      718.57     13.43 o 
   4  -8   2        3.11        5.10      4.61 o 
   5  -8   2        1.50        0.75      4.96 o 
   6  -8   2      390.05      370.75     26.96 o 
   7  -8   2        7.54        6.21      6.13 o 
   8  -8   2       93.49      112.69     14.77 o 
  -9  -7   2       11.23       14.01     12.85 o 
  -8  -7   2       14.11       18.38     12.23 o 
  -7  -7   2      107.31       88.05      5.62 o 
  -6  -7   2       62.77       76.88      9.24 o 
  -5  -7   2       22.29       35.61      3.20 o 
  -4  -7   2       35.07       34.41      3.14 o 
  -3  -7   2      135.86      136.36      4.10 o 
  -2  -7   2      499.03      469.20     15.26 o 
  -1  -7   2     1825.00     1854.25     25.45 o 
   0  -7   2      556.32      514.63     19.93 o 
   1  -7   2      136.05      109.12      5.41 o 
   2  -7   2     1492.57     1479.29     21.12 o 
   3  -7   2      480.35      452.61      9.60 o 
   4  -7   2      100.25      101.86      7.02 o 
   5  -7   2       62.46       59.45      6.51 o 
   6  -7   2      123.57      110.34      8.11 o 
   7  -7   2        1.36       -1.65      5.05 o 
   8  -7   2       27.71       36.09      7.70 o 
 -10  -6   2       16.05       16.62      7.42 o 
  -9  -6   2        5.81       14.09      6.09 o 
  -8  -6   2       25.80       28.93      6.08 o 
  -7  -6   2        5.03       -4.03      4.03 o 
  -6  -6   2       12.88       10.65      3.36 o 
  -5  -6   2       51.43       61.26      3.57 o 
  -4  -6   2      655.61      641.33     21.93 o 
  -3  -6   2      156.95      158.61      4.14 o 
  -2  -6   2       70.73       57.10      4.10 o 
  -1  -6   2     2382.07     2508.42     31.48 o 
   0  -6   2     9376.84     9873.56    114.83 o 
   1  -6   2       36.72       59.13      3.53 o 
   2  -6   2     1168.76     1110.39     16.36 o 
   3  -6   2      144.84      137.13      5.16 o 
   4  -6   2      804.35      776.13     26.08 o 
   5  -6   2       69.56       70.34      6.31 o 
   6  -6   2        1.42        2.79      4.60 o 
   7  -6   2      387.15      383.96     32.67 o 
   8  -6   2       29.41       22.66      6.78 o 
   9  -6   2       52.69       60.09     12.81 o 
 -10  -5   2        0.03        1.27      8.65 o 
  -9  -5   2        0.17       -0.69      5.55 o 
  -8  -5   2       29.03       24.31      5.89 o 
  -7  -5   2      146.76      133.77      7.83 o 
  -6  -5   2      485.28      460.71     15.55 o 
  -5  -5   2      151.19      118.58      6.34 o 
  -4  -5   2      500.41      486.96      7.68 o 
  -3  -5   2      398.40      362.48      6.05 o 
  -2  -5   2      401.25      406.60      6.15 o 
  -1  -5   2      475.25      424.68      6.00 o 
   0  -5   2      205.35      215.31      5.89 o 
   1  -5   2     8213.39     8708.94     99.01 o 
   2  -5   2      276.01      288.01      5.06 o 
   3  -5   2     2828.23     2930.92     30.97 o 
   4  -5   2      450.76      473.75      7.64 o 
   5  -5   2      251.52      261.67      7.36 o 
   6  -5   2      383.80      375.69     10.68 o 
   7  -5   2       18.35       24.84      4.40 o 
   8  -5   2       10.41        0.59      5.44 o 
   9  -5   2       13.85       10.98     16.39 o 
 -10  -4   2        2.02        7.48      6.18 o 
  -9  -4   2        4.52       14.52      5.99 o 
  -8  -4   2      236.46      234.96     10.19 o 
  -7  -4   2       17.00       17.22      4.81 o 
  -6  -4   2      429.69      467.21      9.61 o 
  -5  -4   2     1054.30     1019.77     18.62 o 
  -4  -4   2      327.08      315.96      5.73 o 
  -3  -4   2      712.79      760.64      9.72 o 
  -2  -4   2     6051.98     6198.45     61.11 o 
  -1  -4   2     8407.86     9098.32     88.53 o 
   0  -4   2      192.03      164.29      4.13 o 
   1  -4   2    13680.48    14224.43    137.43 o 
   2  -4   2      231.50      205.87      3.92 o 
   3  -4   2     1637.69     1514.54     17.08 o 
   4  -4   2      401.53      387.59      9.18 o 
   5  -4   2        2.15        0.28      3.35 o 
   6  -4   2       57.32       55.23      4.47 o 
   7  -4   2       62.18       74.91      5.49 o 
   8  -4   2        0.84        5.21      4.29 o 
   9  -4   2        6.30       11.69      4.97 o 
 -10  -3   2        0.59        2.50      6.14 o 
  -9  -3   2       15.82       27.59      7.45 o 
  -8  -3   2       30.97       28.84      8.23 o 
  -7  -3   2       83.39       81.60      6.78 o 
  -6  -3   2       82.33       64.39      5.25 o 
  -5  -3   2       59.00       54.70      3.50 o 
  -4  -3   2     3653.59     3658.24     37.64 o 
  -3  -3   2      778.44      840.96     10.28 o 
  -2  -3   2     3089.43     3139.10     31.80 o 
  -1  -3   2     2837.82     2970.59     29.94 o 
   0  -3   2       43.34       39.77      1.25 o 
   1  -3   2    14648.48    15379.33    148.03 o 
   2  -3   2      270.30      331.45      5.01 o 
   3  -3   2    16278.26    17265.46    166.40 o 
   4  -3   2      161.42      167.10      6.68 o 
   5  -3   2     1099.36     1107.05     16.80 o 
   6  -3   2      354.22      351.44     10.83 o 
   7  -3   2      122.24       93.19      5.90 o 
   8  -3   2       18.73       30.07      4.95 o 
   9  -3   2       19.43       24.23      5.36 o 
  10  -3   2       33.52       32.27     10.53 o 
 -10  -2   2        4.90       11.63      6.91 o 
  -9  -2   2      105.55      129.27      9.19 o 
  -8  -2   2      157.34      146.27      8.43 o 
  -7  -2   2        7.32        6.38      5.62 o 
  -6  -2   2     1146.23     1207.42     15.10 o 
  -5  -2   2      599.83      587.79      8.60 o 
  -4  -2   2     1599.95     1774.16     19.59 o 
  -3  -2   2     1180.30     1288.85     14.41 o 
  -2  -2   2     3108.91     3256.05     32.62 o 
  -1  -2   2      635.59      705.90      8.07 o 
   0  -2   2    12982.94    13081.37    125.88 o 
   1  -2   2     6139.46     6254.98     60.98 o 
   2  -2   2      610.35      615.07      7.57 o 
   3  -2   2    12738.82    13088.11    126.52 o 
   4  -2   2      634.92      705.33      8.98 o 
   5  -2   2     1897.81     1862.34     24.89 o 
   6  -2   2      335.16      332.84      8.34 o 
   7  -2   2      254.71      218.61      8.76 o 
   8  -2   2       72.47       78.35      5.74 o 
   9  -2   2       13.66       12.92      4.98 o 
  10  -2   2        9.86       -0.74      6.45 o 
 -10  -1   2        4.18       -3.42      6.09 o 
  -9  -1   2       17.33        6.67      5.33 o 
  -8  -1   2       17.39        8.16      5.06 o 
  -7  -1   2      214.29      190.83      8.31 o 
  -6  -1   2      115.22      113.58      4.96 o 
  -5  -1   2      394.43      398.26      6.62 o 
  -4  -1   2      564.08      550.93      7.61 o 
  -3  -1   2     4887.92     5018.47     49.72 o 
  -2  -1   2    10254.42    10971.08    105.85 o 
  -1  -1   2     1322.75     1246.69     13.00 o 
   0  -1   2     5696.03     6000.47     58.19 o 
   1  -1   2        1.21        1.69      1.06 o 
   2  -1   2     4022.38     3852.67     34.29 o 
   3  -1   2      152.85      131.76      2.52 o 
   4  -1   2      464.03      387.38      7.37 o 
   5  -1   2      623.52      605.03     10.66 o 
   6  -1   2       57.66       49.55      4.13 o 
   7  -1   2       77.97       69.21      4.85 o 
   8  -1   2        9.32       10.30      4.82 o 
   9  -1   2        5.95       23.15      5.52 o 
  10  -1   2       56.49       69.29      8.29 o 
 -10   0   2       12.10        5.65      6.40 o 
  -9   0   2        0.95       -2.71      5.19 o 
  -8   0   2       19.03        3.20      4.88 o 
  -7   0   2        6.40        7.96      4.32 o 
  -6   0   2     1376.35     1314.04     18.93 o 
  -5   0   2       47.28       46.97      2.64 o 
  -4   0   2     4029.60     4283.51     43.17 o 
  -3   0   2      390.23      519.27      6.75 o 
  -2   0   2    19577.27    21044.96    203.22 o 
  -1   0   2     7266.60     7748.04    106.68 o 
   0   0   2      179.18      167.96      2.33 o 
   1   0   2       11.53       11.44      2.23 o 
   2   0   2     2642.86     3016.26     33.57 o 
   3   0   2     3615.20     3978.94     46.32 o 
   4   0   2     7093.18     7500.14     85.70 o 
   5   0   2     1975.52     1952.09     25.66 o 
   6   0   2      692.40      669.59     24.88 o 
   7   0   2        0.35       -0.95      3.19 o 
   8   0   2       69.64       72.15      5.46 o 
   9   0   2       77.17       61.64      5.99 o 
  10   0   2        5.37        8.75      6.21 o 
 -10   1   2        8.47       12.47      6.92 o 
  -9   1   2       81.29       97.79     10.41 o 
  -8   1   2        0.54       -0.62      4.52 o 
  -7   1   2        0.04       -1.37      3.74 o 
  -6   1   2      908.22      877.48     14.18 o 
  -5   1   2      114.44       90.21      3.28 o 
  -4   1   2     2241.28     2381.94     25.17 o 
  -3   1   2      699.61      674.29      8.20 o 
  -2   1   2      137.44      121.39      2.37 o 
  -1   1   2     2549.36     2552.56     25.23 o 
   1   1   2       94.09      100.43      2.05 o 
   2   1   2      115.59      184.47      2.86 o 
   3   1   2        4.69       16.44      1.78 o 
   4   1   2     5024.76     5182.18     60.30 o 
   5   1   2       75.34       70.84      3.95 o 
   6   1   2     1538.79     1645.82     23.21 o 
   7   1   2      211.77      199.44      7.00 o 
   8   1   2      145.18      132.92      6.44 o 
   9   1   2       18.75        8.96      4.55 o 
  10   1   2       25.66       15.82      6.26 o 
 -10   2   2        2.64        3.90      6.03 o 
  -9   2   2        0.95       -0.50      5.11 o 
  -8   2   2       77.93       56.14     10.27 o 
  -7   2   2        5.38        2.63      3.22 o 
  -6   2   2       71.99       63.39      4.52 o 
  -5   2   2      947.39      914.48     11.70 o 
  -4   2   2     8763.61     9045.90     88.42 o 
  -3   2   2      158.88      140.85      3.01 o 
  -2   2   2    14992.66    15476.51    148.45 o 
  -1   2   2    13829.50    14711.76    142.79 o 
   0   2   2     3083.20     3397.65     33.32 o 
   2   2   2     8748.12     9812.92    109.31 o 
   3   2   2     1025.42     1062.25     11.89 o 
   4   2   2      118.93      146.40      3.08 o 
   5   2   2      580.81      525.17     10.79 o 
   6   2   2      470.50      437.34      9.26 o 
   7   2   2      353.89      339.70      8.69 o 
   8   2   2        5.18        1.22      3.62 o 
   9   2   2       23.39       31.02      4.93 o 
  10   2   2        9.87       14.05      6.51 o 
 -10   3   2       11.63       15.53     10.25 o 
  -9   3   2       49.88       70.68      9.67 o 
  -8   3   2        0.04        4.20      5.00 o 
  -7   3   2      373.77      400.62      9.74 o 
  -6   3   2      948.13      924.51     22.05 o 
  -5   3   2      338.29      324.48      5.93 o 
  -4   3   2     4955.85     5060.52     50.73 o 
  -3   3   2       41.42       50.80      2.09 o 
  -2   3   2     4972.89     4913.59     48.36 o 
  -1   3   2     2928.50     3192.19     31.63 o 
   0   3   2     6625.13     6654.69     64.39 o 
   1   3   2     5562.94     5681.01     56.81 o 
   2   3   2     2764.97     2936.28     29.47 o 
   3   3   2     6005.21     5910.42     58.11 o 
   4   3   2     1107.08     1134.06     13.16 o 
   5   3   2     1172.77     1177.13     14.05 o 
   6   3   2       21.42       14.33      3.00 o 
   7   3   2       45.15       49.97      5.17 o 
   8   3   2       36.09       30.23      4.32 o 
   9   3   2        0.63        5.29      4.13 o 
  10   3   2       29.41       12.92      6.51 o 
  -9   4   2       18.04       26.11      6.67 o 
  -8   4   2        4.66       14.53      5.28 o 
  -7   4   2       23.81       15.45      3.66 o 
  -6   4   2       71.07       84.44      4.86 o 
  -5   4   2      258.01      239.05      7.25 o 
  -4   4   2      277.19      245.19      4.84 o 
  -3   4   2      924.56      983.14     11.68 o 
  -2   4   2    16150.98    17354.84    166.69 o 
  -1   4   2      351.58      331.56      4.64 o 
   0   4   2    14350.14    14950.33    143.39 o 
   1   4   2     1889.00     1889.91     19.45 o 
   2   4   2      557.82      640.90      7.77 o 
   3   4   2     1621.47     1559.39     16.95 o 
   4   4   2     2185.35     2353.66     25.01 o 
   5   4   2      559.13      598.21      8.61 o 
   6   4   2      165.56      155.47      5.57 o 
   7   4   2      126.97      136.23      5.98 o 
   8   4   2       25.81       38.13      7.20 o 
   9   4   2       87.01       79.08      7.36 o 
  10   4   2        0.00        6.45      6.02 o 
  -9   5   2       12.31        5.75      5.98 o 
  -8   5   2        3.70       13.45      6.59 o 
  -7   5   2        7.79        1.39      3.55 o 
  -6   5   2        3.39        8.14      3.79 o 
  -5   5   2      472.17      435.41     27.83 o 
  -4   5   2      946.96      959.81     15.65 o 
  -3   5   2     1264.95     1263.80     14.64 o 
  -2   5   2      636.19      502.79      6.87 o 
  -1   5   2     2578.01     2774.15     28.30 o 
   0   5   2      288.08      234.56      3.75 o 
   1   5   2     1237.11     1336.84     14.49 o 
   2   5   2      959.14      958.01     11.09 o 
   3   5   2      746.91      717.05      9.05 o 
   4   5   2      204.90      195.08      4.25 o 
   5   5   2     2029.61     2084.71     23.24 o 
   6   5   2        1.16       -0.33      2.56 o 
   7   5   2      304.64      278.54     11.77 o 
   8   5   2        4.64        3.79      3.57 o 
   9   5   2        1.53        3.60      4.89 o 
  10   5   2       19.41       17.62      6.34 o 
  -9   6   2       10.32       20.97      8.77 o 
  -8   6   2      114.59      108.02     15.37 o 
  -7   6   2        1.80        4.76      3.73 o 
  -6   6   2      156.82      142.68      5.94 o 
  -5   6   2      524.86      493.08      9.87 o 
  -4   6   2      152.77      154.83      4.31 o 
  -3   6   2     1319.42     1335.48     15.58 o 
  -2   6   2      210.21      227.94      4.41 o 
  -1   6   2    16149.16    17567.62    169.04 o 
   0   6   2      312.74      318.46      4.92 o 
   1   6   2     1971.30     1749.70     18.78 o 
   2   6   2       54.09       36.54      2.04 o 
   3   6   2      358.94      400.08      6.21 o 
   4   6   2     2060.83     2177.29     23.81 o 
   5   6   2        4.45        3.12      2.06 o 
   6   6   2       72.72       58.55      3.47 o 
   7   6   2       20.69       21.83      3.96 o 
   8   6   2       96.71      112.90      6.30 o 
   9   6   2       12.58        4.67      7.39 o 
  10   6   2       67.49       71.14      8.00 o 
  -8   7   2        1.07        2.13      5.46 o 
  -7   7   2        9.74       17.03      4.42 o 
  -6   7   2       17.98       14.60      4.05 o 
  -5   7   2      131.69      152.56      6.44 o 
  -4   7   2      173.08      146.74      4.43 o 
  -3   7   2       91.64       89.83      3.39 o 
  -2   7   2     2392.83     2495.70     26.63 o 
  -1   7   2     2617.63     2623.45     27.54 o 
   0   7   2      801.68      752.88     14.14 o 
   1   7   2     1059.83      982.98     11.81 o 
   2   7   2       77.60       85.34      2.90 o 
   3   7   2       14.06       16.19      1.94 o 
   4   7   2      111.65      124.42      3.89 o 
   5   7   2       14.82        9.88      2.39 o 
   6   7   2        6.29       15.42      2.75 o 
   7   7   2       76.66       74.71      5.16 o 
   8   7   2        0.67        1.99      3.76 o 
   9   7   2        0.16        1.63      5.21 o 
  10   7   2       12.92       19.81      6.61 o 
  -8   8   2       15.65       24.36      7.02 o 
  -7   8   2       18.93       24.57      4.88 o 
  -6   8   2       49.24       44.27      6.25 o 
  -5   8   2     1309.72     1336.07     20.18 o 
  -4   8   2      187.88      177.77      5.03 o 
  -3   8   2       27.61       27.66      2.63 o 
  -2   8   2      249.24      231.73      7.12 o 
  -1   8   2      178.08      191.20      8.41 o 
   0   8   2      529.42      539.11      7.53 o 
   1   8   2     3010.43     3209.95     33.44 o 
   2   8   2       37.87       34.58      2.37 o 
   3   8   2      196.54      179.51      4.52 o 
   4   8   2      992.71     1039.58     13.40 o 
   5   8   2       14.10       10.36      3.23 o 
   6   8   2      487.71      509.28      9.07 o 
   7   8   2      153.32      158.29      6.92 o 
   8   8   2       67.47       76.55     14.31 o 
   9   8   2        2.77        6.51      5.59 o 
  10   8   2        9.15        8.25     10.25 o 
  -8   9   2       24.95       48.98      8.50 o 
  -7   9   2      151.74      161.87      9.94 o 
  -6   9   2       35.33       36.08      6.36 o 
  -5   9   2       31.30       31.50      5.69 o 
  -4   9   2      936.57      881.12     20.56 o 
  -3   9   2      164.98      152.79     12.22 o 
  -2   9   2     2973.45     2815.59    140.80 o 
  -1   9   2      289.10      277.52     16.00 o 
   0   9   2     2416.33     2161.71     96.71 o 
   1   9   2        1.57        1.59      1.74 o 
   2   9   2     2991.20     2832.14     70.41 o 
   3   9   2       27.79       30.95      2.74 o 
   4   9   2       82.34       96.92      4.04 o 
   5   9   2      116.89      134.51      4.75 o 
   6   9   2       16.14       18.16      3.12 o 
   7   9   2        6.24       21.73      5.13 o 
   8   9   2        2.53       -6.97      6.97 o 
   9   9   2        0.33        8.89      8.73 o 
  -7  10   2       45.28       63.73      8.37 o 
  -6  10   2      130.74      110.89     16.57 o 
  -5  10   2      362.65      376.42     13.45 o 
  -4  10   2       41.90       40.70      9.39 o 
  -3  10   2     1206.17     1191.55     18.83 o 
  -2  10   2     1827.05     1766.59     25.02 o 
  -1  10   2       12.42        8.56      4.96 o 
   0  10   2     2625.06     2605.54     33.71 o 
   1  10   2      248.19      214.31     10.22 o 
   2  10   2      959.20      967.46     15.35 o 
   3  10   2       34.05       33.82      3.60 o 
   4  10   2      616.80      599.85      9.77 o 
   5  10   2      405.43      473.21     10.43 o 
   6  10   2       13.22       21.38      3.49 o 
   7  10   2       37.22       60.97      7.08 o 
   8  10   2        5.75       -0.20      7.85 o 
   9  10   2       15.75        8.97      9.65 o 
  -7  11   2       36.13       52.36     12.67 o 
  -6  11   2       33.10       50.92     11.59 o 
  -5  11   2        0.28        0.68      5.16 o 
  -4  11   2       25.69       25.28      5.83 o 
  -3  11   2      131.46      121.67      6.42 o 
  -2  11   2        0.22        0.25      3.22 o 
  -1  11   2      362.73      312.60      8.32 o 
   0  11   2      129.38      116.81      9.31 o 
   1  11   2       12.21       16.10      3.51 o 
   2  11   2      452.31      450.11      9.98 o 
   3  11   2      496.58      487.98     10.43 o 
   4  11   2      319.96      288.83      7.93 o 
   5  11   2      141.68      168.05      8.41 o 
   6  11   2        7.96        1.22      6.41 o 
   7  11   2        0.81        0.31      5.54 o 
  -6  12   2       46.09       45.99      7.76 o 
  -5  12   2       22.72       26.99      6.59 o 
  -4  12   2      163.00      161.60      9.62 o 
  -3  12   2       21.07       34.61      4.86 o 
  -2  12   2       21.51       31.34      4.63 o 
  -1  12   2       83.01       89.22      5.62 o 
   0  12   2       78.99       82.42      5.25 o 
   1  12   2      173.31      161.71      6.31 o 
   2  12   2       98.28       97.95      5.49 o 
   3  12   2        3.88        5.66      4.46 o 
   4  12   2      377.58      396.05     20.76 o 
   5  12   2       19.97       16.24      7.33 o 
   6  12   2       55.74       60.07      6.73 o 
   7  12   2       27.48       38.58      6.59 o 
  -5  13   2       71.84       77.61      8.65 o 
  -4  13   2      335.79      321.82     13.87 o 
  -3  13   2        0.69        3.01      4.27 o 
  -2  13   2      152.17      167.01      9.31 o 
  -1  13   2      430.49      405.10     21.73 o 
   0  13   2      616.17      546.28     14.61 o 
   1  13   2      199.42      225.44     21.50 o 
   2  13   2      102.39      101.60      7.95 o 
   3  13   2      199.12      189.62     10.77 o 
   4  13   2        0.58        2.23      4.99 o 
   5  13   2      124.78      137.39      8.87 o 
   6  13   2       20.01       40.35      6.69 o 
   7  13   2       49.61       47.32      9.81 o 
  -4  14   2       32.19       51.18     18.24 o 
  -3  14   2       30.43       38.58      5.79 o 
  -2  14   2        1.07       -2.05      9.79 o 
  -1  14   2        8.51       -1.39      4.78 o 
   0  14   2       15.51       22.12      6.15 o 
   1  14   2      151.52      175.38      9.57 o 
   2  14   2        4.42        5.50      5.66 o 
   3  14   2       15.57       17.30      5.83 o 
   4  14   2       52.06       56.25      7.14 o 
   5  14   2       24.07       27.75      6.31 o 
   6  14   2       37.95       17.66      6.39 o 
   7  14   2        2.48       10.49      9.17 o 
  -3  15   2      257.05      313.42     19.70 o 
  -2  15   2        2.13        0.40      5.63 o 
  -1  15   2       22.90       22.94      6.89 o 
   0  15   2       75.59       72.18      7.76 o 
   1  15   2       15.43       24.03      6.42 o 
   2  15   2       23.57       22.67     15.43 o 
   3  15   2       24.59       22.64      6.73 o 
   4  15   2        6.80        2.71      6.49 o 
   5  15   2       12.64       18.66      8.29 o 
   6  15   2        0.01       11.31      6.62 o 
  -2  16   2       66.00      123.74     14.77 o 
  -1  16   2      218.66      230.83     11.84 o 
   0  16   2       67.74       86.30      8.76 o 
   1  16   2       22.38       22.57      9.61 o 
   2  16   2       22.41       28.67      7.14 o 
   3  16   2        0.05        4.33      9.09 o 
   4  16   2        4.23       -0.09      6.41 o 
   5  16   2        7.78       15.13      9.89 o 
  -4 -14   3        9.80        9.65      9.29 o 
  -3 -14   3        0.16        5.30      6.32 o 
  -2 -14   3        2.35       -0.72      7.07 o 
  -1 -14   3       63.72       66.64      6.64 o 
   0 -14   3      221.21      245.20      9.95 o 
   1 -14   3        1.19       -3.09      4.95 o 
   2 -14   3       54.63       41.96     12.69 o 
  -5 -13   3        6.88       14.18      6.58 o 
  -4 -13   3       48.85       56.29      7.75 o 
  -3 -13   3       48.35       49.81      7.77 o 
  -2 -13   3      127.01      131.47      7.69 o 
  -1 -13   3       49.83       44.03      5.77 o 
   0 -13   3      162.47      174.91      8.47 o 
   1 -13   3      108.55      100.65      7.16 o 
   2 -13   3      117.83      135.20      8.11 o 
   3 -13   3       18.75       20.56      7.27 o 
  -6 -12   3       16.81       22.04      6.47 o 
  -5 -12   3       10.78        6.58      5.88 o 
  -4 -12   3       41.37       34.22      6.80 o 
  -3 -12   3        0.86       -3.98      3.98 o 
  -2 -12   3        0.19        5.40      4.13 o 
  -1 -12   3      391.39      363.54     11.23 o 
   0 -12   3       25.91       29.88      5.03 o 
   1 -12   3        6.60        9.85      4.54 o 
   2 -12   3       82.51       92.10      6.88 o 
   3 -12   3        2.90        1.72      6.29 o 
   4 -12   3        8.99        8.83      8.15 o 
  -7 -11   3       20.01       12.64      6.21 o 
  -6 -11   3       13.22       18.73      6.18 o 
  -5 -11   3        0.28        0.48      9.03 o 
  -4 -11   3        0.77        5.21      4.88 o 
  -3 -11   3      112.56      114.93      6.72 o 
  -2 -11   3        1.42        4.90      3.97 o 
  -1 -11   3      108.21      128.62      6.60 o 
   0 -11   3       18.86       16.73      4.26 o 
   1 -11   3      114.15      118.87      6.66 o 
   2 -11   3       98.50       76.87      6.05 o 
   3 -11   3       26.73       21.82      6.10 o 
   4 -11   3      216.33      227.80     21.04 o 
   5 -11   3       43.59       40.68      8.17 o 
  -8 -10   3        3.16        2.92      7.89 o 
  -7 -10   3       72.01       56.71      7.34 o 
  -6 -10   3       35.82       52.23      6.69 o 
  -5 -10   3       13.58       10.80      5.14 o 
  -4 -10   3       51.49       63.04      6.48 o 
  -3 -10   3      241.79      234.48      7.84 o 
  -2 -10   3       50.50       65.49      5.59 o 
  -1 -10   3      398.50      377.53     11.88 o 
   0 -10   3      237.73      241.93      8.07 o 
   1 -10   3     1513.55     1493.92     51.16 o 
   2 -10   3      285.76      246.54      8.60 o 
   3 -10   3      327.41      350.24     10.09 o 
   4 -10   3      166.02      167.91     10.09 o 
   5 -10   3       44.84       43.35      7.97 o 
   6 -10   3       53.08       47.97      8.59 o 
  -8  -9   3        1.25       10.85      8.65 o 
  -7  -9   3        0.12       -1.91      4.68 o 
  -6  -9   3       13.20       14.77      5.32 o 
  -5  -9   3      113.33      112.97     18.94 o 
  -4  -9   3        0.04        6.73      3.40 o 
  -3  -9   3       24.05       32.13      4.06 o 
  -2  -9   3      183.32      170.78      6.29 o 
  -1  -9   3      142.48      142.32      6.17 o 
   0  -9   3      680.00      655.04     12.53 o 
   1  -9   3     1737.87     1722.10     31.73 o 
   2  -9   3        1.06       -2.67      3.29 o 
   3  -9   3      156.90      145.61      6.74 o 
   4  -9   3       18.53       18.80      5.93 o 
   5  -9   3      122.09      108.79      8.60 o 
   6  -9   3        3.30       -0.53     12.31 o 
   7  -9   3       26.18       29.42      7.96 o 
  -9  -8   3        0.47       -5.28      8.89 o 
  -8  -8   3        0.79       -7.09      7.49 o 
  -7  -8   3       66.97       59.55      7.61 o 
  -6  -8   3        0.05       -1.02      4.03 o 
  -5  -8   3       28.18       16.18      4.68 o 
  -4  -8   3        3.25       14.87      3.39 o 
  -3  -8   3       50.59       58.55      4.36 o 
  -2  -8   3      150.95      145.51      5.72 o 
  -1  -8   3      807.33      716.83     15.73 o 
   0  -8   3     1515.12     1473.11     21.46 o 
   1  -8   3      218.25      211.09      6.69 o 
   2  -8   3      382.01      373.91      9.19 o 
   3  -8   3      810.09      839.45     15.04 o 
   4  -8   3       35.60       42.90      6.08 o 
   5  -8   3       45.41       48.44      6.96 o 
   6  -8   3        1.72        5.53      5.70 o 
   7  -8   3        7.11        7.05      6.69 o 
  -9  -7   3        1.96       10.24      6.34 o 
  -8  -7   3       39.16       37.71      6.53 o 
  -7  -7   3        0.16        1.04      3.62 o 
  -6  -7   3        0.96        2.33      3.41 o 
  -5  -7   3       17.37       12.96      3.30 o 
  -4  -7   3        9.12       14.06      2.66 o 
  -3  -7   3      346.17      326.51      8.99 o 
  -2  -7   3      154.43      159.56      5.67 o 
  -1  -7   3      866.43      790.60     25.82 o 
   0  -7   3     3526.75     3475.78     44.52 o 
   1  -7   3       40.79       42.83      3.63 o 
   2  -7   3     2562.53     2502.57     32.84 o 
   3  -7   3        2.21        3.32      3.06 o 
   4  -7   3       15.24        8.80      5.30 o 
   5  -7   3      190.97      176.27      9.01 o 
   6  -7   3      153.46      173.29     10.19 o 
   7  -7   3       15.07       29.96      6.77 o 
   8  -7   3        3.45       10.44      6.84 o 
  -9  -6   3        0.06       -2.81      5.74 o 
  -8  -6   3        5.67        3.11      5.21 o 
  -7  -6   3       90.81       95.42      5.90 o 
  -6  -6   3        1.23        0.74      3.09 o 
  -5  -6   3      120.21      123.58      5.52 o 
  -4  -6   3       32.17       24.30      2.68 o 
  -3  -6   3      306.26      310.42     10.73 o 
  -2  -6   3      270.30      259.96      5.07 o 
  -1  -6   3      293.24      257.15      6.40 o 
   0  -6   3     2934.67     2947.53     36.85 o 
   1  -6   3        0.26        2.23      2.26 o 
   2  -6   3     6242.12     6315.41     74.20 o 
   3  -6   3      127.73      121.72      5.28 o 
   4  -6   3     5827.11     5811.00     85.86 o 
   5  -6   3        0.43        2.34      4.36 o 
   6  -6   3      271.26      234.66     20.44 o 
   7  -6   3       98.69      123.14      8.97 o 
   8  -6   3        7.73        2.49      5.92 o 
  -9  -5   3       20.70       27.26      9.25 o 
  -8  -5   3      195.04      165.70     10.03 o 
  -7  -5   3        1.18        4.44      4.57 o 
  -6  -5   3      774.61      796.29     14.38 o 
  -5  -5   3      143.94      112.26      5.02 o 
  -4  -5   3      377.52      394.85      6.88 o 
  -3  -5   3      833.09      829.69     11.15 o 
  -2  -5   3      754.38      692.48      9.24 o 
  -1  -5   3       46.06       64.83      7.56 o 
   0  -5   3     3048.07     3222.15     39.20 o 
   1  -5   3       83.18       60.87      4.23 o 
   2  -5   3     1953.97     1860.16     20.64 o 
   3  -5   3      743.27      736.58     10.15 o 
   4  -5   3     2186.21     2208.56     29.08 o 
   5  -5   3       33.64       30.62      3.73 o 
   6  -5   3       18.56       12.88      4.67 o 
   7  -5   3        0.41       -1.43      4.88 o 
   8  -5   3       62.40       75.25     16.41 o 
   9  -5   3       15.84       28.18      7.50 o 
 -10  -4   3        0.03        5.40      6.77 o 
  -9  -4   3       46.43       30.61      6.96 o 
  -8  -4   3       26.18       27.00      5.97 o 
  -7  -4   3        9.77        8.03      6.93 o 
  -6  -4   3       92.56       73.00      4.89 o 
  -5  -4   3      501.46      472.33     23.62 o 
  -4  -4   3      214.37      210.53      4.82 o 
  -3  -4   3      147.80      130.74      3.48 o 
  -2  -4   3      110.67       73.50      3.20 o 
  -1  -4   3      725.36      764.02     10.37 o 
   0  -4   3      437.43      517.16      6.77 o 
   1  -4   3     1296.29     1394.73     15.53 o 
   2  -4   3      175.73      138.09      3.42 o 
   3  -4   3      311.57      252.63      4.95 o 
   4  -4   3      115.01      108.89      9.56 o 
   5  -4   3      780.68      745.52     13.15 o 
   6  -4   3     1604.45     1540.77     22.98 o 
   7  -4   3       33.08       29.97      4.65 o 
   8  -4   3        5.58        4.21      4.41 o 
   9  -4   3      153.17      169.45     17.73 o 
 -10  -3   3       13.91        9.91      6.85 o 
  -9  -3   3        2.29        0.23      7.39 o 
  -8  -3   3       56.55       62.40      6.95 o 
  -7  -3   3      143.81      105.98      7.15 o 
  -6  -3   3      691.27      667.51     12.22 o 
  -5  -3   3      111.57      112.85      3.92 o 
  -4  -3   3     2255.01     2358.55     25.49 o 
  -3  -3   3     1321.42     1423.41     16.10 o 
  -2  -3   3       43.43       71.15      2.55 o 
  -1  -3   3      295.85      230.46      3.79 o 
   0  -3   3     2336.42     2374.16     24.55 o 
   1  -3   3     2576.97     2668.87     27.43 o 
   2  -3   3      857.63      820.11     10.32 o 
   3  -3   3     6635.58     6675.88     66.20 o 
   4  -3   3      919.84      929.46     11.73 o 
   5  -3   3     4468.65     4471.11     66.44 o 
   6  -3   3       20.20       22.87      3.21 o 
   7  -3   3       23.18       19.65      4.96 o 
   8  -3   3        3.92        0.65      5.90 o 
   9  -3   3       43.13       38.80      5.82 o 
 -10  -2   3       16.30       20.34      7.03 o 
  -9  -2   3        6.64       14.78      6.34 o 
  -8  -2   3      100.52      115.88     10.09 o 
  -7  -2   3        3.58        3.64      4.09 o 
  -6  -2   3        3.93        5.50      2.83 o 
  -5  -2   3     1889.31     1854.94     29.55 o 
  -4  -2   3     4702.38     4983.30     50.25 o 
  -3  -2   3     3054.94     3220.21     32.99 o 
  -2  -2   3      385.00      475.16      6.27 o 
  -1  -2   3     4714.29     4413.50     49.91 o 
   0  -2   3        5.73        3.53      0.98 o 
   1  -2   3        2.07        1.39      1.05 o 
   2  -2   3      744.01      693.53      8.55 o 
   3  -2   3      609.41      565.25      7.62 o 
   5  -2   3      798.63      743.86     12.58 o 
   6  -2   3       67.03       77.03      4.84 o 
   7  -2   3      212.79      211.88      8.49 o 
   8  -2   3       37.96       34.32      5.04 o 
   9  -2   3       10.60       14.92      4.88 o 
  10  -2   3        4.54       15.63      5.69 o 
 -10  -1   3       15.51       22.86      7.27 o 
  -9  -1   3       29.98       22.69      7.53 o 
  -8  -1   3       11.99       30.05      7.85 o 
  -7  -1   3        0.99       -0.11      4.54 o 
  -6  -1   3      359.03      403.33      8.76 o 
  -5  -1   3      291.46      281.34      5.43 o 
  -4  -1   3      709.31      786.45     10.00 o 
  -3  -1   3    12439.82    13064.95    126.26 o 
  -2  -1   3       67.56       50.44      1.81 o 
  -1  -1   3     2846.81     2881.08     28.88 o 
   0  -1   3     8587.15     9188.45     88.76 o 
   1  -1   3     2060.58     2025.44     20.94 o 
   2  -1   3     1887.83     1945.41     20.39 o 
   3  -1   3      223.94      225.88      5.34 o 
   4  -1   3     1830.12     1811.00     25.27 o 
   5  -1   3     1241.64     1196.29     17.62 o 
   6  -1   3     1256.34     1265.53     19.21 o 
   7  -1   3      524.48      480.90     10.81 o 
   8  -1   3       58.05       52.54      7.89 o 
   9  -1   3       12.83       11.79      4.84 o 
  10  -1   3        0.30       -0.27      4.87 o 
 -10   0   3        6.66        9.21      6.65 o 
  -9   0   3       48.08       57.59      7.60 o 
  -8   0   3       19.41       25.51      5.29 o 
  -7   0   3       84.02       89.69      6.58 o 
  -6   0   3      432.40      419.17     11.55 o 
  -5   0   3      632.54      574.55     29.71 o 
  -4   0   3      333.49      283.14      5.31 o 
  -3   0   3     6616.39     6933.91     67.91 o 
  -2   0   3     3668.76     3891.12     45.17 o 
  -1   0   3     2711.05     2752.49     32.16 o 
   0   0   3       18.10       16.24      0.99 o 
   1   0   3     7146.44     7625.13     73.94 o 
   2   0   3     6816.09     6878.35     67.08 o 
   3   0   3      739.24      793.67      9.37 o 
   4   0   3     5398.31     5633.83     65.50 o 
   5   0   3       74.59       83.33      4.19 o 
   6   0   3      348.11      316.92     11.14 o 
   7   0   3       40.56       47.03      4.54 o 
   8   0   3      353.74      349.19      9.87 o 
   9   0   3        5.26        4.43      5.92 o 
  10   0   3        0.33        6.21      5.04 o 
 -10   1   3       34.12       55.12      8.23 o 
  -9   1   3       25.39       12.94      7.57 o 
  -8   1   3        5.92        0.81      4.93 o 
  -7   1   3       19.63       19.25      6.01 o 
  -6   1   3      327.54      373.99     15.04 o 
  -5   1   3       52.65       47.22      3.30 o 
  -4   1   3       24.68       29.43      2.00 o 
  -3   1   3      491.01      433.71      5.97 o 
  -2   1   3     3033.52     3189.81     31.88 o 
  -1   1   3    36616.62    33945.93    382.99 o 
   0   1   3      928.69      891.47      9.68 o 
   1   1   3     7905.67     8413.27     81.32 o 
   2   1   3    20898.61    21334.82    205.82 o 
   3   1   3     3851.52     4165.74     41.63 o 
   4   1   3       45.76       27.39      2.51 o 
   5   1   3      837.75      783.33     16.46 o 
   6   1   3     2598.45     2529.48     32.94 o 
   7   1   3       46.59       47.79      4.46 o 
   8   1   3      673.81      652.91     13.44 o 
   9   1   3        0.37       -1.29      3.88 o 
  10   1   3        4.74        9.10      4.92 o 
 -10   2   3       23.11       19.65      7.25 o 
  -9   2   3        4.22        9.38      5.82 o 
  -8   2   3       73.59       49.64      8.59 o 
  -7   2   3       27.92       51.83      5.90 o 
  -6   2   3        3.99        1.23      2.80 o 
  -5   2   3     1206.81     1232.72     14.89 o 
  -4   2   3     1324.66     1278.73     14.64 o 
  -3   2   3      150.11      177.45      3.43 o 
  -2   2   3     8332.00     8292.16     80.35 o 
  -1   2   3      172.64      152.10      2.62 o 
   0   2   3     4950.75     4805.90     46.81 o 
   1   2   3       59.88       54.46      3.12 o 
   2   2   3      966.43     1038.76     11.38 o 
   3   2   3      181.20      242.53      5.45 o 
   4   2   3      170.38      229.93      3.97 o 
   5   2   3      538.55      513.62      9.50 o 
   6   2   3      888.70      834.37     38.70 o 
   7   2   3        2.98        6.92      3.27 o 
   8   2   3      130.41      127.69      6.60 o 
   9   2   3        0.48       -3.01      3.97 o 
  10   2   3        9.93       15.29      6.42 o 
  -9   3   3        4.73       10.36      5.81 o 
  -8   3   3      134.77      124.53      8.68 o 
  -7   3   3       62.87       63.53      7.45 o 
  -6   3   3      110.46       92.89      5.79 o 
  -5   3   3      314.28      310.99      5.85 o 
  -4   3   3       96.51       77.01      2.81 o 
  -3   3   3       39.31       39.25      2.04 o 
  -2   3   3     4821.46     5158.51     50.80 o 
  -1   3   3     4024.42     4184.58     41.21 o 
   0   3   3    16662.12    17202.96    194.28 o 
   1   3   3     1948.94     2072.32     24.50 o 
   2   3   3      118.13      109.10      2.29 o 
   3   3   3        8.52       17.59      1.41 o 
   4   3   3        5.35        5.89      1.36 o 
   5   3   3       82.27       72.02      3.39 o 
   6   3   3       12.25       11.30      2.91 o 
   7   3   3       25.75       16.76      3.56 o 
   8   3   3      438.19      416.72     10.65 o 
   9   3   3       12.91       11.93      4.41 o 
  10   3   3      127.57      122.56      9.56 o 
  -9   4   3        2.93        2.11      6.13 o 
  -8   4   3        1.16        1.19      6.23 o 
  -7   4   3       16.58       35.32      6.69 o 
  -6   4   3       49.72       63.25      6.23 o 
  -5   4   3        3.41        1.96      1.97 o 
  -4   4   3     1055.30     1093.09     13.24 o 
  -3   4   3       34.04       35.17      2.74 o 
  -2   4   3     2309.00     2423.66     25.07 o 
  -1   4   3     5401.99     5670.81     55.53 o 
   0   4   3     6346.15     6525.87     63.51 o 
   1   4   3       34.58       32.79      2.06 o 
   2   4   3      647.78      650.06      7.86 o 
   3   4   3     1600.59     1577.80     17.11 o 
   4   4   3      426.89      467.63      6.90 o 
   5   4   3      169.49      160.21      3.99 o 
   6   4   3       29.96       29.60      3.31 o 
   7   4   3      598.95      623.50     15.80 o 
   8   4   3       67.81       68.28      5.25 o 
   9   4   3        6.13        9.01      4.35 o 
  10   4   3        3.10        8.54      5.63 o 
  -9   5   3        0.78        5.15      6.17 o 
  -8   5   3       32.82       48.08      6.72 o 
  -7   5   3       14.69       19.49      5.34 o 
  -6   5   3      200.17      201.99      6.58 o 
  -5   5   3      227.40      218.95      5.22 o 
  -4   5   3      319.87      322.36      6.35 o 
  -3   5   3     3271.83     3643.72     37.41 o 
  -2   5   3     1048.72     1119.29     12.90 o 
  -1   5   3      304.92      239.36      4.72 o 
   0   5   3     1303.81     1351.49     14.58 o 
   1   5   3    17738.37    18402.15    176.58 o 
   2   5   3     1989.51     2004.67     21.03 o 
   3   5   3      607.32      598.02      7.88 o 
   4   5   3       36.75       32.61      2.87 o 
   5   5   3       82.53       77.63      3.44 o 
   6   5   3       86.91      106.90      5.62 o 
   7   5   3       17.98       15.04      3.57 o 
   8   5   3       20.19       23.75      4.40 o 
   9   5   3        0.95        1.96      4.03 o 
  10   5   3       28.26       39.52     13.51 o 
  -9   6   3       32.43       20.40      8.67 o 
  -8   6   3      159.67      165.02     15.33 o 
  -7   6   3       10.46       11.69      4.11 o 
  -6   6   3      211.51      208.88      6.90 o 
  -5   6   3     1183.12     1186.61     17.75 o 
  -4   6   3      149.64      126.35      4.01 o 
  -3   6   3      595.17      602.00     11.02 o 
  -2   6   3     2448.32     2507.48     26.44 o 
  -1   6   3     2983.78     2926.79     30.10 o 
   0   6   3      479.24      543.01      7.14 o 
   1   6   3    17248.45    18089.56    173.91 o 
   2   6   3      191.80      225.01      4.05 o 
   3   6   3     2866.21     2916.74     30.35 o 
   4   6   3      918.93      897.73     11.42 o 
   5   6   3       17.62       22.15      2.37 o 
   6   6   3       73.97       86.23      7.68 o 
   7   6   3      102.65       99.12      5.57 o 
   8   6   3       34.96       22.37      4.37 o 
   9   6   3       25.25       31.08      5.17 o 
  10   6   3        0.32        4.14      6.08 o 
  -9   7   3        3.33       10.29      8.85 o 
  -8   7   3       33.41       39.77      6.69 o 
  -7   7   3      356.68      391.35     10.27 o 
  -6   7   3      587.02      574.40     11.85 o 
  -5   7   3      192.60      209.97      9.04 o 
  -4   7   3       37.51       33.98      2.89 o 
  -3   7   3        1.35        2.50      1.93 o 
  -2   7   3        1.77        0.79      1.98 o 
  -1   7   3     3054.75     3268.02     33.71 o 
   0   7   3     1262.35     1379.79     15.56 o 
   1   7   3     3314.02     3262.49     33.50 o 
   2   7   3      353.83      355.13      5.72 o 
   3   7   3     5664.40     5734.82     57.42 o 
   4   7   3      100.29      105.21      3.97 o 
   5   7   3      869.80      838.85     14.45 o 
   6   7   3      635.65      738.03     11.07 o 
   7   7   3      168.74      165.98     11.09 o 
   8   7   3        4.62       12.38      5.09 o 
   9   7   3       33.70       30.03      5.27 o 
  10   7   3        0.54        9.65      9.81 o 
  -8   8   3       30.97       42.96     10.85 o 
  -7   8   3      218.33      247.09     10.87 o 
  -6   8   3       47.85       50.21      4.89 o 
  -5   8   3      333.84      300.41      8.00 o 
  -4   8   3      235.51      255.90      5.89 o 
  -3   8   3       54.10       55.84      3.09 o 
  -2   8   3      289.33      279.91      5.48 o 
  -1   8   3      344.45      352.12      6.94 o 
   0   8   3       10.53       12.85      3.16 o 
   1   8   3     3701.36     3780.67     38.82 o 
   2   8   3       21.82       16.76      1.94 o 
   3   8   3     4525.09     4429.48     45.36 o 
   4   8   3        1.21       -0.20      2.01 o 
   5   8   3      400.28      369.79      7.03 o 
   6   8   3      467.30      480.96      8.71 o 
   7   8   3      226.03      199.00      7.13 o 
   8   8   3       19.98       32.46      4.68 o 
   9   8   3       21.37       23.70      9.65 o 
  10   8   3       27.52       41.88     10.69 o 
  -8   9   3       13.47       13.97     10.69 o 
  -7   9   3      102.66      120.49      9.32 o 
  -6   9   3      189.41      173.40      9.49 o 
  -5   9   3      911.09      916.38     19.84 o 
  -4   9   3        7.69        6.02      3.26 o 
  -3   9   3      184.14      163.37      5.81 o 
  -2   9   3     1546.06     1507.65     30.61 o 
  -1   9   3       19.84       17.24      2.44 o 
   0   9   3      907.59      879.30     25.56 o 
   1   9   3      115.69      109.25      3.68 o 
   2   9   3       35.46       21.27      2.28 o 
   3   9   3       19.84       23.63      2.50 o 
   4   9   3      175.65      184.69      4.92 o 
   5   9   3      224.01      215.55      6.30 o 
   6   9   3       10.87       11.52      4.63 o 
   7   9   3        3.44        0.87      4.85 o 
   8   9   3       12.00       18.60      6.21 o 
   9   9   3       20.89       14.73      9.25 o 
  10   9   3        2.41       14.81     10.57 o 
  -7  10   3        3.08        0.90      6.11 o 
  -6  10   3      131.29      137.39     11.13 o 
  -5  10   3      217.04      214.83      9.65 o 
  -4  10   3      261.61      267.63     12.73 o 
  -3  10   3       70.63       68.93      4.76 o 
  -2  10   3       71.95       75.15      4.71 o 
  -1  10   3        3.86        3.46      2.85 o 
   0  10   3      160.90      156.11      5.40 o 
   1  10   3       10.02       10.76      2.68 o 
   2  10   3      173.81      171.05      4.61 o 
   3  10   3       52.51       53.15      5.69 o 
   4  10   3      296.33      297.52      6.50 o 
   5  10   3      444.58      351.76      9.50 o 
   6  10   3        2.17        1.27      3.59 o 
   7  10   3       30.38       47.58      6.58 o 
   8  10   3       40.55       37.61      7.01 o 
   9  10   3       74.03       48.04     11.25 o 
  -7  11   3        5.14        3.92      6.69 o 
  -6  11   3      155.91      194.37     10.57 o 
  -5  11   3        3.87        4.31      5.03 o 
  -4  11   3      622.91      530.23     14.55 o 
  -3  11   3       16.07       16.71      4.01 o 
  -2  11   3       37.96       40.78      7.21 o 
  -1  11   3      327.53      276.71     11.95 o 
   0  11   3      315.70      316.60      8.10 o 
   1  11   3        2.04        1.58      2.87 o 
   2  11   3      388.65      372.79      8.68 o 
   3  11   3      113.87      118.87      7.18 o 
   4  11   3       12.72        8.31      4.15 o 
   5  11   3        8.44        5.85      4.29 o 
   6  11   3      157.38      194.41      8.88 o 
   7  11   3        4.13        8.95      5.48 o 
   8  11   3        1.95       -4.54     11.07 o 
   9  11   3       27.90       40.03     11.01 o 
  -6  12   3      121.02      151.57     10.49 o 
  -5  12   3       48.52       47.76      7.02 o 
  -4  12   3      686.68      715.73     59.77 o 
  -3  12   3        0.12        3.79      3.83 o 
  -2  12   3     1716.80     1683.84     27.09 o 
  -1  12   3      514.21      515.90     11.20 o 
   0  12   3        3.66        3.77      3.17 o 
   1  12   3      161.02      153.67      7.77 o 
   2  12   3       40.31       34.53      5.22 o 
   3  12   3      128.36      151.98     13.85 o 
   4  12   3      234.56      230.94      9.94 o 
   5  12   3      587.22      576.44     48.00 o 
   6  12   3       23.51       20.68     18.68 o 
   7  12   3        6.31        9.25      8.25 o 
  -5  13   3        1.34        2.13      8.81 o 
  -4  13   3      234.61      249.86     22.74 o 
  -3  13   3        8.56        8.88      4.45 o 
  -2  13   3      996.25      956.94     17.52 o 
  -1  13   3      185.37      172.84     17.07 o 
   0  13   3       83.89       87.45      7.10 o 
   1  13   3      761.55      796.30     18.65 o 
   2  13   3      350.42      304.52     11.44 o 
   3  13   3      227.97      266.61     14.45 o 
   4  13   3        2.73        7.58      4.90 o 
   5  13   3      104.20      110.11      8.32 o 
   6  13   3       45.36       59.39     12.13 o 
   7  13   3        1.61        7.65      5.74 o 
  -4  14   3       40.19       59.81     11.61 o 
  -3  14   3      125.74      126.52      9.69 o 
  -2  14   3      186.80      177.64      9.68 o 
  -1  14   3        1.65        0.64      5.09 o 
   0  14   3      348.60      307.07     11.81 o 
   1  14   3      252.06      256.18     10.72 o 
   2  14   3       10.30       14.65      5.70 o 
   3  14   3       85.54       93.69     17.75 o 
   4  14   3       14.79       13.76      5.16 o 
   5  14   3        5.18        7.01      5.69 o 
   6  14   3       19.04       11.97      6.14 o 
   7  14   3       71.55       66.43      7.94 o 
  -3  15   3      119.16      111.46     12.91 o 
  -2  15   3       52.44       48.58      8.51 o 
  -1  15   3       41.94       37.48      6.92 o 
   0  15   3       23.84       33.97      6.64 o 
   1  15   3        9.80        6.57      5.62 o 
   2  15   3        9.73       13.77      6.17 o 
   3  15   3      114.59      166.67     10.23 o 
   4  15   3       49.26       40.45      7.10 o 
   5  15   3       80.65       86.58      8.46 o 
   6  15   3        0.39       -5.63      5.63 o 
  -2  16   3        0.11       -4.68      6.27 o 
  -1  16   3      228.00      215.69     11.60 o 
   0  16   3        1.36        4.98      6.21 o 
   1  16   3       35.04       44.66      7.92 o 
   2  16   3       67.48       93.21      9.01 o 
   3  16   3        0.16        4.09      6.20 o 
   4  16   3        1.50       -2.26      6.06 o 
   5  16   3        9.58       10.10      6.63 o 
   1  17   3      102.29      105.77     14.09 o 
   2  17   3       39.91       45.04     11.73 o 
   3  17   3        6.62       -0.52      9.69 o 
  -2 -14   4      159.71      193.88     17.33 o 
  -1 -14   4       67.19       61.24      7.21 o 
   0 -14   4       66.38       70.48      7.23 o 
  -4 -13   4        1.44        3.62      6.33 o 
  -3 -13   4        3.78        0.93      5.82 o 
  -2 -13   4      114.20       99.14     12.67 o 
  -1 -13   4        9.10       10.84      6.42 o 
   0 -13   4      123.89      143.49      8.17 o 
   1 -13   4        5.00        4.00      5.11 o 
   2 -13   4       90.01       95.32      7.56 o 
  -6 -12   4        5.06        2.01      6.18 o 
  -5 -12   4       22.36       17.56      6.48 o 
  -4 -12   4       30.43       29.24      6.83 o 
  -3 -12   4        4.06        2.36      7.27 o 
  -2 -12   4      103.17      103.19      6.94 o 
  -1 -12   4       13.80       20.34      4.97 o 
   0 -12   4      502.42      512.40     12.95 o 
   1 -12   4       10.66       18.66      8.86 o 
   2 -12   4      520.72      498.53     17.74 o 
   3 -12   4       13.24       19.50      6.89 o 
   4 -12   4      121.31      100.16     15.45 o 
  -7 -11   4        4.78        9.03      6.65 o 
  -6 -11   4        1.55       -5.08      5.08 o 
  -5 -11   4        2.41        5.40      5.70 o 
  -4 -11   4      135.27      162.47      9.58 o 
  -3 -11   4       22.52       16.10      5.92 o 
  -2 -11   4       25.67       29.34      4.77 o 
  -1 -11   4       17.30       27.27      4.56 o 
   0 -11   4        3.54        7.68      4.02 o 
   1 -11   4      413.25      419.38     12.73 o 
   2 -11   4       15.24       17.92      4.75 o 
   3 -11   4      164.05      159.87     10.49 o 
   4 -11   4        1.27        0.85      6.02 o 
   5 -11   4       32.02       25.10      9.95 o 
  -7 -10   4        0.63        4.24      6.11 o 
  -6 -10   4       45.34       41.89      7.07 o 
  -5 -10   4        6.61        2.62      5.35 o 
  -4 -10   4        1.17       -4.59      4.63 o 
  -3 -10   4       74.80       89.12      7.64 o 
  -2 -10   4      212.08      209.04      7.74 o 
  -1 -10   4      649.54      616.66     11.11 o 
   0 -10   4       55.76       61.89      5.39 o 
   1 -10   4      332.87      305.03      9.02 o 
   2 -10   4       22.35       22.10      4.56 o 
   3 -10   4      292.45      274.97     11.53 o 
   4 -10   4        0.67        7.37      6.09 o 
   5 -10   4       94.12      103.78      9.84 o 
   6 -10   4        0.22       -5.52      9.17 o 
  -8  -9   4        3.86       -8.21      8.21 o 
  -7  -9   4       33.04       31.51     11.81 o 
  -6  -9   4       37.40       45.37      6.69 o 
  -5  -9   4      119.93      131.39      8.59 o 
  -4  -9   4       71.75       52.46      6.34 o 
  -3  -9   4      202.73      229.31      7.69 o 
  -2  -9   4        2.49        4.12      3.43 o 
  -1  -9   4      118.00      110.32      5.84 o 
   0  -9   4       63.65       70.82      5.24 o 
   1  -9   4       72.06       75.14      5.43 o 
   2  -9   4      306.89      317.01      9.06 o 
   3  -9   4     1325.44     1304.81     28.43 o 
   4  -9   4      122.11      121.62      9.01 o 
   5  -9   4      326.07      346.80     13.66 o 
   6  -9   4       13.03       16.83      7.29 o 
  -8  -8   4        7.28        6.01      8.69 o 
  -7  -8   4        6.07       10.85      5.29 o 
  -6  -8   4       30.76       25.31      5.77 o 
  -5  -8   4       52.41       60.17      6.49 o 
  -4  -8   4      205.74      191.60      9.18 o 
  -3  -8   4      306.10      302.51     10.03 o 
  -2  -8   4       47.02       51.15      4.36 o 
  -1  -8   4      576.50      562.24     12.30 o 
   0  -8   4       27.76       25.67      3.66 o 
   1  -8   4       41.26       36.25      4.09 o 
   2  -8   4      261.81      275.90      8.06 o 
   3  -8   4      164.17      185.47      7.31 o 
   4  -8   4      167.44      159.86      8.93 o 
   5  -8   4      159.60      159.82      9.91 o 
   6  -8   4       45.76       45.80      7.66 o 
   7  -8   4      102.52      107.76      9.96 o 
  -9  -7   4        8.24       12.22      6.93 o 
  -8  -7   4        0.03        1.27      5.56 o 
  -7  -7   4       63.71       65.23      5.68 o 
  -6  -7   4      244.45      262.05      8.12 o 
  -5  -7   4      437.09      398.77     13.61 o 
  -4  -7   4      182.46      205.58      8.97 o 
  -3  -7   4      737.98      749.13     13.14 o 
  -2  -7   4      439.00      412.97      9.04 o 
  -1  -7   4      396.89      386.64      8.77 o 
   0  -7   4     2576.01     2652.97     51.31 o 
   1  -7   4     3950.67     3817.40     47.46 o 
   2  -7   4     5389.09     5283.25     63.77 o 
   3  -7   4       13.87       13.57      3.51 o 
   4  -7   4     1563.04     1527.30     29.27 o 
   5  -7   4       80.80       83.36     13.33 o 
   6  -7   4      540.67      556.12     16.92 o 
   7  -7   4        2.24       -2.20      5.67 o 
   8  -7   4        7.56        0.32     10.25 o 
  -9  -6   4        0.15       -0.96      5.97 o 
  -8  -6   4       12.67       14.75      5.66 o 
  -7  -6   4       23.02       11.43      6.91 o 
  -6  -6   4      202.06      194.96      7.15 o 
  -5  -6   4      134.10      150.04      6.18 o 
  -4  -6   4      215.28      225.46      9.79 o 
  -3  -6   4       47.73       47.87      6.49 o 
  -2  -6   4        0.48        2.80      3.43 o 
  -1  -6   4     1365.02     1295.72     44.13 o 
   0  -6   4        3.87       10.36      2.65 o 
   1  -6   4     1327.36     1248.97     18.46 o 
   2  -6   4     2233.40     2177.38     28.97 o 
   3  -6   4       87.38      101.20      5.10 o 
   4  -6   4      570.96      589.99     15.44 o 
   5  -6   4       75.22       76.27      6.91 o 
   6  -6   4      293.92      305.20     12.02 o 
   7  -6   4        3.03        2.20      5.45 o 
   8  -6   4       76.46       75.98     14.49 o 
  -9  -5   4       48.03       56.23      7.89 o 
  -8  -5   4        2.83       11.92      7.27 o 
  -7  -5   4        7.84       -3.52      3.72 o 
  -6  -5   4       11.09       11.51      3.77 o 
  -5  -5   4      307.09      314.36      9.34 o 
  -4  -5   4       81.01       71.60      4.29 o 
  -3  -5   4      295.01      293.57      9.53 o 
  -2  -5   4       45.71       43.33      2.54 o 
  -1  -5   4      219.37      177.94      3.89 o 
   0  -5   4      382.62      340.83      7.37 o 
   1  -5   4       19.72       19.04      2.99 o 
   2  -5   4      302.90      278.14     14.89 o 
   3  -5   4      165.02      190.65      9.17 o 
   4  -5   4     3550.66     3625.09     56.46 o 
   5  -5   4        1.12        4.68      4.20 o 
   6  -5   4      587.62      572.05     33.77 o 
   7  -5   4        0.12        5.02      5.33 o 
   8  -5   4      186.10      170.29     10.59 o 
   9  -5   4        2.81       16.29     11.41 o 
  -9  -4   4       59.75       39.32      7.25 o 
  -8  -4   4        8.10        5.64      5.09 o 
  -7  -4   4        0.30       -2.94      4.55 o 
  -6  -4   4      448.75      487.75     10.56 o 
  -5  -4   4        0.22        3.15      2.87 o 
  -4  -4   4      445.46      431.83      7.21 o 
  -3  -4   4      404.53      386.67      6.36 o 
  -2  -4   4     1584.25     1618.11     18.13 o 
  -1  -4   4      772.75      823.80     10.26 o 
   0  -4   4      357.99      306.30      4.95 o 
   1  -4   4       27.65       20.30      1.64 o 
   2  -4   4     1056.75      966.80     12.07 o 
   3  -4   4      797.75      818.49     10.99 o 
   4  -4   4      339.02      313.85      7.47 o 
   5  -4   4      107.84      114.32      6.27 o 
   6  -4   4      574.94      552.76     11.93 o 
   7  -4   4      485.69      484.86     11.77 o 
   8  -4   4        1.57       -5.68      5.68 o 
   9  -4   4        2.92        6.91      6.61 o 
  -9  -3   4       22.58       27.29      6.98 o 
  -8  -3   4       53.88       59.14      7.02 o 
  -7  -3   4        3.48        1.63      4.35 o 
  -6  -3   4     1206.18     1102.13     17.50 o 
  -5  -3   4      333.90      304.23      7.54 o 
  -4  -3   4       92.92       71.85      3.20 o 
  -3  -3   4      944.17      941.36     11.65 o 
  -2  -3   4     1160.27     1245.92     14.27 o 
  -1  -3   4       17.14       36.11      2.44 o 
   0  -3   4     1365.53     1230.49     13.89 o 
   1  -3   4      467.65      470.28      6.61 o 
   2  -3   4     5731.93     6301.77     62.66 o 
   3  -3   4     2373.36     2315.94     25.12 o 
   4  -3   4      110.06      108.05      3.63 o 
   5  -3   4     1035.80      991.67     16.00 o 
   6  -3   4        0.50       -1.08      3.13 o 
   7  -3   4      271.81      274.61      8.71 o 
   8  -3   4        2.16        1.12      4.30 o 
   9  -3   4       98.66      106.16      8.13 o 
  -9  -2   4       11.25        5.94     10.65 o 
  -8  -2   4        0.30       -1.63      5.26 o 
  -7  -2   4      153.55      134.13      8.01 o 
  -6  -2   4     2403.66     2577.19     34.02 o 
  -5  -2   4      633.72      579.35     10.74 o 
  -4  -2   4     1284.42     1321.83     15.50 o 
  -3  -2   4     5100.63     5285.05     52.84 o 
  -2  -2   4     1471.75     1607.22     17.39 o 
  -1  -2   4     6016.61     5857.98     57.69 o 
   0  -2   4      758.50      911.55     11.91 o 
   1  -2   4      516.20      546.52      7.25 o 
   2  -2   4     1349.51     1410.70     15.83 o 
   3  -2   4       22.72       36.78      5.13 o 
   4  -2   4       80.19       91.09      4.30 o 
   5  -2   4      256.09      241.98      8.24 o 
   6  -2   4       52.34       41.74      4.30 o 
   7  -2   4      572.37      547.77     10.49 o 
   8  -2   4      216.38      204.28      8.03 o 
   9  -2   4       24.18       22.64      4.41 o 
  10  -2   4        8.90       23.95      7.56 o 
 -10  -1   4        4.81        8.93      9.13 o 
  -9  -1   4        0.38        4.00      5.72 o 
  -8  -1   4       29.82       19.05      5.86 o 
  -7  -1   4        5.56        3.20      4.29 o 
  -6  -1   4      508.93      546.07     10.86 o 
  -5  -1   4      362.45      345.74      7.77 o 
  -4  -1   4     2482.62     2605.12     27.58 o 
  -3  -1   4      551.31      452.68      6.28 o 
  -2  -1   4       92.53       65.79      1.86 o 
  -1  -1   4     2408.13     2367.88     24.35 o 
   0  -1   4      218.88      198.58      3.44 o 
   1  -1   4     6271.36     6678.84     65.48 o 
   2  -1   4      112.76      116.96      2.93 o 
   3  -1   4      214.36      202.06      4.51 o 
   4  -1   4      351.90      443.91      6.59 o 
   5  -1   4      796.96      756.91     18.98 o 
   6  -1   4       34.70       23.23      4.57 o 
   7  -1   4      203.05      172.95      6.79 o 
   8  -1   4       81.29       81.32      7.01 o 
   9  -1   4       33.00       34.77      5.58 o 
  10  -1   4        0.87        1.35      5.18 o 
  -9   0   4       23.20       25.34      6.37 o 
  -8   0   4      123.49      117.73      8.39 o 
  -7   0   4       46.07       34.02      5.41 o 
  -6   0   4        2.60       -0.21      2.84 o 
  -5   0   4      239.48      192.75      6.85 o 
  -4   0   4     2024.05     2181.19     23.38 o 
  -3   0   4     8732.71     9704.38    110.57 o 
  -2   0   4      497.67      472.36      7.65 o 
  -1   0   4    23685.69    23842.85    229.59 o 
   0   0   4        8.47        7.15      1.12 o 
   2   0   4     3507.25     3400.39     34.36 o 
   3   0   4     3453.01     3612.66     36.69 o 
   4   0   4     7634.58     7938.35     90.98 o 
   5   0   4      647.37      633.77     14.51 o 
   6   0   4      348.40      349.67      8.62 o 
   7   0   4       87.31       93.63      5.58 o 
   8   0   4      153.96      161.94      8.94 o 
   9   0   4       91.06       74.45      6.45 o 
  10   0   4       92.62       90.06      7.44 o 
  -9   1   4        1.75       -1.09      5.88 o 
  -8   1   4        8.12        8.59      4.94 o 
  -7   1   4       36.37       45.12     11.77 o 
  -6   1   4      197.57      203.85      8.25 o 
  -5   1   4      496.00      510.18      9.34 o 
  -4   1   4      255.61      233.38      4.44 o 
  -3   1   4      554.05      614.81      7.78 o 
  -2   1   4     4259.57     4285.29     49.74 o 
  -1   1   4     4193.65     4208.96     41.60 o 
   0   1   4     2554.50     2512.57     25.34 o 
   1   1   4     1419.29     1501.06     15.94 o 
   2   1   4      906.46      979.77     11.18 o 
   3   1   4     1936.11     2105.00     22.27 o 
   4   1   4     2065.71     2177.13     27.67 o 
   5   1   4      661.84      742.18     12.42 o 
   6   1   4      429.62      415.93      9.21 o 
   7   1   4      245.96      251.84      7.89 o 
   8   1   4        2.66        8.11      3.70 o 
   9   1   4       23.29       13.77      4.78 o 
  10   1   4        5.21        7.79      4.95 o 
  -9   2   4        1.87       -5.44      5.44 o 
  -8   2   4       95.49      108.47      7.98 o 
  -7   2   4      186.78      179.77      8.93 o 
  -6   2   4      136.70      124.82     13.37 o 
  -5   2   4       85.15       97.66      4.55 o 
  -4   2   4      946.30     1012.30     12.23 o 
  -3   2   4       54.86       55.76      2.86 o 
  -2   2   4       80.32       94.27      2.20 o 
  -1   2   4        9.86       12.14      1.26 o 
   0   2   4     9796.06    10093.69     97.33 o 
   1   2   4    10634.33    11191.11    107.95 o 
   2   2   4    21142.81    21968.92    211.46 o 
   3   2   4      754.78      777.70      9.43 o 
   4   2   4     1199.68     1307.84     14.92 o 
   5   2   4        0.46        1.96      2.36 o 
   6   2   4      395.71      352.73     14.07 o 
   7   2   4       48.80       36.41      4.34 o 
   8   2   4       99.89       85.02      5.86 o 
   9   2   4        3.86        2.04      4.23 o 
  10   2   4       17.16       19.47      5.35 o 
  -9   3   4       44.88       47.08      7.44 o 
  -8   3   4      107.76      132.35     11.41 o 
  -7   3   4       19.35       20.27      5.12 o 
  -6   3   4      168.07      188.73      7.98 o 
  -5   3   4       12.25        6.11      2.05 o 
  -4   3   4      414.24      401.00      6.13 o 
  -3   3   4      197.78      276.40      4.74 o 
  -2   3   4       93.92       87.38      2.34 o 
  -1   3   4        1.21        1.05      0.86 o 
   0   3   4     7080.47     7221.82     70.07 o 
   1   3   4      184.59      169.79      4.34 o 
   2   3   4     6632.49     6888.02     77.48 o 
   3   3   4       15.49       11.20      1.46 o 
   4   3   4       20.61       27.39      1.93 o 
   5   3   4       97.85      102.09      3.02 o 
   6   3   4      230.01      253.00      7.14 o 
   7   3   4        5.10        7.42      3.31 o 
   8   3   4       34.39       35.11      7.52 o 
   9   3   4      163.84      179.98      9.31 o 
  10   3   4        2.79       -0.04      4.88 o 
  -9   4   4       10.60       15.86      6.20 o 
  -8   4   4        0.61        0.74      4.82 o 
  -7   4   4       30.48       38.68      6.01 o 
  -6   4   4     1182.83     1199.64     23.00 o 
  -5   4   4      344.36      342.09      6.43 o 
  -4   4   4      222.26      222.65      4.77 o 
  -3   4   4      129.07      126.99      4.68 o 
  -2   4   4     2295.46     2465.12     25.54 o 
  -1   4   4       59.82       79.39      2.18 o 
   0   4   4     3016.02     3157.72     31.59 o 
   1   4   4      607.56      702.91     12.46 o 
   2   4   4    18081.59    19045.61    183.00 o 
   3   4   4      679.26      732.21      9.12 o 
   4   4   4     7385.89     7803.52     76.92 o 
   5   4   4      268.97      236.04      4.75 o 
   6   4   4        4.15        2.33      2.63 o 
   7   4   4     1080.27     1093.13     17.80 o 
   8   4   4       17.95       14.55      4.20 o 
   9   4   4        4.73        6.77      4.17 o 
  10   4   4       15.59        7.68      5.38 o 
  -9   5   4       46.30       46.81      7.25 o 
  -8   5   4      268.00      283.28     11.59 o 
  -7   5   4        0.21        2.99      4.47 o 
  -6   5   4      290.50      279.78     13.00 o 
  -5   5   4      374.43      392.32      7.11 o 
  -4   5   4     1740.36     1768.88     17.98 o 
  -3   5   4     1421.04     1505.28     17.09 o 
  -2   5   4     6421.07     7015.30     69.03 o 
  -1   5   4     2667.59     2911.81     29.73 o 
   0   5   4      719.59      657.56      7.94 o 
   1   5   4     9009.84     9065.99    101.65 o 
   2   5   4      284.18      276.99      4.24 o 
   3   5   4      872.41      801.61      9.88 o 
   4   5   4      121.98      108.76      3.25 o 
   5   5   4      323.90      355.25      6.24 o 
   6   5   4       73.71       66.43      4.40 o 
   7   5   4       17.24       13.87      3.53 o 
   8   5   4        0.34        4.28      3.92 o 
   9   5   4       47.65       53.94      5.69 o 
  10   5   4       23.20       24.55      5.64 o 
  -9   6   4       26.25       36.50      7.40 o 
  -8   6   4        6.68       -0.43      5.33 o 
  -7   6   4       65.62       68.88      7.13 o 
  -6   6   4      228.58      254.18      7.53 o 
  -5   6   4      487.50      499.69      8.42 o 
  -4   6   4     1991.41     1949.20     24.38 o 
  -3   6   4      639.86      724.42     11.35 o 
  -2   6   4       52.42       41.26      2.38 o 
  -1   6   4     2628.38     2673.20     24.76 o 
   0   6   4        9.68        6.31      2.28 o 
   1   6   4      482.07      441.91      6.05 o 
   2   6   4      736.25      784.11      9.58 o 
   3   6   4     2513.46     2600.70     27.36 o 
   4   6   4     1535.98     1558.37     19.59 o 
   5   6   4       65.37       56.22      4.07 o 
   6   6   4      346.66      274.85      7.39 o 
   7   6   4      102.87      108.66      9.24 o 
   8   6   4       23.26       40.11      4.90 o 
   9   6   4       66.19       72.13      6.20 o 
  10   6   4       37.07       53.64     11.73 o 
  -9   7   4        2.39        4.80      8.65 o 
  -8   7   4        0.39       -0.70     11.83 o 
  -7   7   4       88.64       84.07      7.37 o 
  -6   7   4       63.47       71.69      5.28 o 
  -5   7   4      767.86      776.95     13.43 o 
  -4   7   4     1722.04     1653.45     21.58 o 
  -3   7   4        0.68        1.78      1.90 o 
  -2   7   4      606.27      640.67      8.90 o 
  -1   7   4     1578.90     1596.10     15.94 o 
   0   7   4      852.69      799.23      9.95 o 
   1   7   4     2436.52     2477.55     26.00 o 
   2   7   4        7.95        6.54      1.70 o 
   3   7   4     6084.77     6017.12     60.06 o 
   4   7   4        4.92        8.07      1.96 o 
   5   7   4     1182.80     1134.04     14.39 o 
   6   7   4        5.70       10.17      2.60 o 
   7   7   4      213.53      223.99     20.01 o 
   8   7   4      151.83      162.52      7.09 o 
   9   7   4       33.06       22.42      6.71 o 
  10   7   4        6.48       30.07     11.29 o 
  -8   8   4       34.98       42.75      6.99 o 
  -7   8   4      157.29      171.23      9.63 o 
  -6   8   4       24.31       23.88      4.23 o 
  -5   8   4      232.89      244.69      7.15 o 
  -4   8   4      444.24      405.52      7.53 o 
  -3   8   4      329.00      298.49      6.11 o 
  -2   8   4      241.81      205.64      4.76 o 
  -1   8   4       55.15       50.24      2.41 o 
   0   8   4       27.34       41.57      3.18 o 
   1   8   4        3.34       16.02      1.85 o 
   2   8   4       96.41      109.25      3.23 o 
   3   8   4      124.78      124.24      3.65 o 
   4   8   4      165.96      149.74      4.14 o 
   5   8   4      952.59      975.51     13.06 o 
   6   8   4       56.88       59.57      4.92 o 
   7   8   4       18.28       16.17      5.27 o 
   8   8   4        0.12       -0.42      5.29 o 
   9   8   4       55.94       73.90      8.31 o 
  10   8   4        3.53        6.41      8.89 o 
  -8   9   4       13.44       27.46     10.61 o 
  -7   9   4        2.84       14.57      9.01 o 
  -6   9   4       80.55       85.13     13.29 o 
  -5   9   4      539.05      549.08     14.63 o 
  -4   9   4      125.61      120.02      4.52 o 
  -3   9   4     2323.96     2287.70     25.75 o 
  -2   9   4        0.82        0.45      2.10 o 
  -1   9   4      293.33      283.20      5.58 o 
   0   9   4     1707.49     1685.35     19.19 o 
   1   9   4     1075.19     1043.37     12.98 o 
   2   9   4     1237.04     1188.49     20.90 o 
   3   9   4       11.86       18.92      2.27 o 
   4   9   4      339.71      342.93      6.52 o 
   5   9   4       95.79       82.04      4.88 o 
   6   9   4      231.40      221.30      7.25 o 
   7   9   4       96.26       73.98      7.13 o 
   8   9   4        1.59       -1.63      5.24 o 
   9   9   4        1.40        4.69      7.65 o 
  10   9   4        5.06       -8.05      8.05 o 
  -7  10   4       12.66       32.23     10.33 o 
  -6  10   4      243.74      262.37     11.36 o 
  -5  10   4      104.19       94.09      7.41 o 
  -4  10   4        2.60        6.31      3.46 o 
  -3  10   4        9.58       13.70      3.44 o 
  -2  10   4      357.10      333.00     11.60 o 
  -1  10   4     1298.33     1292.59     18.95 o 
   0  10   4        8.09       10.20      2.17 o 
   1  10   4       34.22       30.40      2.58 o 
   2  10   4      466.58      463.00      7.65 o 
   3  10   4      339.00      334.84      7.88 o 
   4  10   4      290.47      310.68     10.57 o 
   5  10   4      144.74      153.95      6.24 o 
   6  10   4       19.32       25.41      4.21 o 
   7  10   4       98.07      106.93      8.55 o 
   8  10   4       24.65       34.97      7.02 o 
   9  10   4        1.32        4.81      6.48 o 
  -7  11   4       10.00       18.34     10.49 o 
  -6  11   4       20.25       28.68      6.38 o 
  -5  11   4        6.47        7.13      5.22 o 
  -4  11   4      178.22      206.85     10.45 o 
  -3  11   4      305.02      277.19     14.84 o 
  -2  11   4      185.72      204.89      9.33 o 
  -1  11   4     1079.01     1013.31     16.37 o 
   0  11   4        2.55       -1.16      2.50 o 
   1  11   4       69.05       58.88      5.15 o 
   2  11   4      303.48      308.26     10.11 o 
   3  11   4      118.82      104.92      6.89 o 
   4  11   4      577.27      624.23     12.18 o 
   5  11   4      496.65      476.97     10.75 o 
   6  11   4       46.67       52.80      5.05 o 
   7  11   4        2.51        6.58      5.66 o 
   8  11   4      143.37      144.36      9.99 o 
   9  11   4        0.32       -8.69      8.69 o 
  -6  12   4       41.51       30.31      6.96 o 
  -5  12   4       57.67       74.62      8.77 o 
  -4  12   4      500.55      516.46     16.25 o 
  -3  12   4        5.24        7.20      4.25 o 
  -2  12   4      239.21      278.49      8.28 o 
  -1  12   4      164.49      144.73      9.82 o 
   0  12   4     1433.03     1427.76     29.42 o 
   1  12   4       57.10       51.35      5.75 o 
   2  12   4        1.99       -1.29      4.16 o 
   3  12   4      377.35      410.89     21.12 o 
   4  12   4       19.65       30.34      5.50 o 
   5  12   4      108.65      108.21      7.71 o 
   6  12   4       33.92       32.27      8.77 o 
   7  12   4       24.94       16.33      8.85 o 
   8  12   4       12.40        9.69      9.09 o 
  -6  13   4       28.89       33.83     10.45 o 
  -5  13   4        5.35        3.38      6.08 o 
  -4  13   4       55.60       66.27     10.13 o 
  -3  13   4       36.81       44.73      6.65 o 
  -2  13   4      594.70      595.89     15.94 o 
  -1  13   4       43.46       53.93      8.99 o 
   0  13   4     1137.97     1090.63     23.00 o 
   1  13   4       11.76        4.68      4.46 o 
   2  13   4       22.90       23.70      5.27 o 
   3  13   4       23.66       31.38      5.43 o 
   4  13   4       10.39       17.81      5.36 o 
   5  13   4        2.44        8.27      5.84 o 
   6  13   4       22.23       20.81      5.88 o 
   7  13   4        0.10        6.61      8.57 o 
   8  13   4        3.27        2.52      8.73 o 
  -5  14   4       34.47       36.75     10.93 o 
  -4  14   4       12.78       15.57      8.73 o 
  -3  14   4        5.84       10.21      5.65 o 
  -2  14   4       16.78       22.96      7.61 o 
  -1  14   4       12.27       15.67      5.45 o 
   0  14   4      217.14      216.62     10.09 o 
   1  14   4        1.53        2.00      5.00 o 
   2  14   4       83.65       81.04      7.50 o 
   3  14   4      220.83      216.99     12.81 o 
   4  14   4        3.03       -1.88      4.99 o 
   5  14   4       62.70       96.68      8.35 o 
   6  14   4       59.69       58.10     11.15 o 
   7  14   4        0.59       -3.92      5.64 o 
  -4  15   4        6.33       13.13     10.13 o 
  -3  15   4       52.88       53.30     15.43 o 
  -2  15   4       11.66        3.18      8.35 o 
  -1  15   4       39.17       52.36      7.44 o 
   0  15   4        9.36       13.78      5.81 o 
   1  15   4      134.02      149.80     14.95 o 
   2  15   4      118.09      104.61      8.51 o 
   3  15   4       16.29       10.74      5.40 o 
   4  15   4       61.89       83.13     17.71 o 
   5  15   4        3.59        3.75      7.67 o 
   6  15   4       74.69       79.66      8.61 o 
   7  15   4        2.63       -3.54     10.97 o 
  -2  16   4       22.80       24.43      6.68 o 
  -1  16   4      170.48      179.79     10.99 o 
   0  16   4       56.80       77.13      8.53 o 
   1  16   4       93.86      102.18      9.39 o 
   2  16   4        2.38        4.58      5.76 o 
   3  16   4      140.27      155.76     10.18 o 
   4  16   4       12.50       26.81      6.96 o 
   5  16   4        0.14       -0.55      6.24 o 
   0  17   4        5.60        5.35      6.50 o 
   1  17   4        8.26        8.61      6.68 o 
   2  17   4        0.32        6.43      6.50 o 
   3  17   4       43.20       55.17      8.57 o 
   4  17   4       24.79       32.55     12.01 o 
  -3 -13   5        7.91       23.66     10.49 o 
  -2 -13   5        1.98       -3.05      6.53 o 
  -1 -13   5        9.20       18.61      5.45 o 
   0 -13   5      112.02      114.57      7.85 o 
   1 -13   5        3.51        9.63      5.53 o 
  -5 -12   5        2.50       -3.09      6.55 o 
  -4 -12   5       10.40        7.14      6.11 o 
  -3 -12   5        7.98        6.97      8.47 o 
  -2 -12   5      113.01      125.46     17.65 o 
  -1 -12   5        0.05        1.09      4.52 o 
   0 -12   5        5.14       -1.80      4.66 o 
   1 -12   5       39.82       45.80      6.23 o 
   2 -12   5        7.59        5.24      5.08 o 
   3 -12   5       70.50       69.14     11.97 o 
  -6 -11   5       40.51       42.81      8.04 o 
  -5 -11   5        2.39       15.99      6.28 o 
  -4 -11   5       38.48       30.95      6.57 o 
  -3 -11   5      209.35      212.18     11.34 o 
  -2 -11   5      103.34      118.15     14.17 o 
  -1 -11   5       17.02       17.55      4.69 o 
   0 -11   5      185.11      179.45      9.58 o 
   1 -11   5      219.79      228.47      9.09 o 
   2 -11   5        3.21        5.65      4.79 o 
   3 -11   5      200.57      213.03     11.38 o 
   4 -11   5       18.49       35.25     17.65 o 
  -7 -10   5        3.75       -1.46      6.20 o 
  -6 -10   5        1.54        5.49      6.04 o 
  -5 -10   5       39.81       35.27      7.08 o 
  -4 -10   5        3.01        2.60      5.60 o 
  -3 -10   5        1.44       -0.08      5.26 o 
  -2 -10   5      111.61      125.61      9.62 o 
  -1 -10   5       77.90       72.49      5.71 o 
   0 -10   5      165.17      141.26      7.10 o 
   1 -10   5      388.72      401.03     10.90 o 
   2 -10   5       13.98       12.04      6.00 o 
   3 -10   5      531.67      533.55     36.11 o 
   4 -10   5        3.95        3.24      6.03 o 
   5 -10   5      523.52      578.38     18.71 o 
  -7  -9   5       29.49        8.54      6.61 o 
  -6  -9   5       22.99       19.82      6.00 o 
  -5  -9   5       52.63       47.81      6.82 o 
  -4  -9   5       18.31       28.10      6.06 o 
  -3  -9   5        1.63        2.81      4.96 o 
  -2  -9   5       61.56       52.76      5.18 o 
  -1  -9   5      121.85      115.65      6.12 o 
   0  -9   5      694.89      663.29     13.47 o 
   1  -9   5       67.88       75.40      5.62 o 
   2  -9   5       88.63      102.72     15.45 o 
   3  -9   5      797.44      778.55     19.71 o 
   4  -9   5        9.59        4.67      5.80 o 
   5  -9   5      602.74      640.70     19.27 o 
   6  -9   5        6.97       11.37      7.38 o 
  -8  -8   5       24.17       31.55     10.69 o 
  -7  -8   5       18.95       14.52      5.86 o 
  -6  -8   5       27.48       32.50      6.21 o 
  -5  -8   5       52.59       56.09      6.84 o 
  -4  -8   5       12.65        9.55     10.05 o 
  -3  -8   5      254.37      237.68     11.07 o 
  -2  -8   5      134.43      150.55      6.35 o 
  -1  -8   5      869.58      882.68     15.59 o 
   0  -8   5        5.68       10.81      4.14 o 
   1  -8   5       51.86       58.95      4.91 o 
   2  -8   5       58.50       56.31      4.96 o 
   3  -8   5       11.20       11.06      6.53 o 
   4  -8   5      295.70      257.81     11.53 o 
   5  -8   5      275.16      291.24     12.59 o 
   6  -8   5       89.00       98.14      9.79 o 
   7  -8   5       95.15       96.03     10.09 o 
  -8  -7   5        3.23        2.96      7.81 o 
  -7  -7   5        7.32       14.46      5.77 o 
  -6  -7   5       24.11       43.72      6.31 o 
  -5  -7   5        6.59        9.42      4.69 o 
  -4  -7   5      121.13      117.03     21.86 o 
  -3  -7   5      959.53      916.07     20.18 o 
  -2  -7   5       20.87       16.88      3.48 o 
  -1  -7   5      557.75      563.37     11.16 o 
   0  -7   5      563.98      567.76     11.43 o 
   1  -7   5       46.02       36.51      4.08 o 
   2  -7   5      930.21      844.70     15.01 o 
   3  -7   5      282.08      236.96      7.80 o 
   4  -7   5      795.28      758.63     18.61 o 
   5  -7   5       84.49       75.72      7.84 o 
   6  -7   5      424.31      432.20     15.38 o 
   7  -7   5      128.58      143.27     23.06 o 
  -9  -6   5        5.10       -2.52      6.01 o 
  -8  -6   5        0.01       -1.10      5.60 o 
  -7  -6   5        6.66       16.17      4.60 o 
  -6  -6   5      159.99      159.58      7.11 o 
  -5  -6   5       21.11       22.49      3.87 o 
  -4  -6   5      337.89      343.91     11.40 o 
  -3  -6   5      114.09      100.29      6.49 o 
  -2  -6   5      582.73      538.15     21.80 o 
  -1  -6   5       61.36       46.42      3.72 o 
   0  -6   5       70.62       59.06      4.08 o 
   1  -6   5      334.54      318.70      7.76 o 
   2  -6   5      275.35      273.59     11.87 o 
   3  -6   5       21.39       25.31      5.48 o 
   4  -6   5      910.86      919.49     20.61 o 
   5  -6   5        8.68       12.57      5.48 o 
   6  -6   5      393.12      377.27     20.06 o 
   7  -6   5       17.50       14.57      6.67 o 
   8  -6   5      116.03      133.55     10.46 o 
  -9  -5   5       12.97       14.01      6.74 o 
  -8  -5   5       16.78       21.84      6.97 o 
  -7  -5   5       89.66       88.72      6.60 o 
  -6  -5   5      159.71      169.49      7.99 o 
  -5  -5   5       98.27      104.97      5.46 o 
  -4  -5   5       66.64       69.55      4.54 o 
  -3  -5   5      293.09      279.87      6.00 o 
  -2  -5   5     4521.59     4768.08     48.84 o 
  -1  -5   5      486.23      455.09     16.47 o 
   0  -5   5      443.53      401.18     28.80 o 
   1  -5   5      178.56      203.57      6.17 o 
   2  -5   5       52.29       61.32      4.11 o 
   3  -5   5     1013.75      946.16     20.16 o 
   4  -5   5      146.00      127.46     10.57 o 
   5  -5   5      156.51      138.63      8.36 o 
   6  -5   5      695.58      637.28     20.72 o 
   7  -5   5       70.57       61.06      7.40 o 
   8  -5   5      184.07      204.67     11.69 o 
  -9  -4   5       13.01        8.12      6.34 o 
  -8  -4   5      169.90      158.36      9.79 o 
  -7  -4   5        4.03        9.10      4.07 o 
  -6  -4   5        0.72        2.35      3.52 o 
  -5  -4   5      219.27      264.86      9.48 o 
  -4  -4   5      682.30      684.89     16.38 o 
  -3  -4   5      552.95      561.00      9.88 o 
  -2  -4   5     2998.46     2980.93     31.45 o 
  -1  -4   5      455.73      445.12      6.78 o 
   0  -4   5    10987.57    11401.12    111.36 o 
   1  -4   5      599.44      558.99     10.85 o 
   2  -4   5     4920.92     4934.91     65.00 o 
   3  -4   5     1435.18     1463.61     17.57 o 
   4  -4   5      403.13      369.01     16.28 o 
   5  -4   5     1038.32      970.03     20.59 o 
   6  -4   5       49.95       51.73      6.38 o 
   7  -4   5      170.85      180.40      9.67 o 
   8  -4   5       15.73       21.93      6.95 o 
   9  -4   5       25.39       36.12      8.18 o 
  -9  -3   5        7.30       -3.21      6.01 o 
  -8  -3   5       48.43       36.26      6.47 o 
  -7  -3   5        0.16        6.17      5.02 o 
  -6  -3   5        0.86        2.88      3.40 o 
  -5  -3   5       43.81       50.80      5.06 o 
  -4  -3   5      107.90       93.41      4.70 o 
  -3  -3   5        6.70       11.34      2.34 o 
  -2  -3   5      593.39      556.82      7.80 o 
  -1  -3   5     1606.16     1693.56     18.71 o 
   0  -3   5     9222.41     9425.46     92.27 o 
   1  -3   5       27.03       34.26      3.31 o 
   2  -3   5      632.73      547.27      8.03 o 
   3  -3   5     1635.38     1596.76     18.51 o 
   4  -3   5      852.64      849.57     13.85 o 
   5  -3   5      179.12      173.37      9.87 o 
   6  -3   5        0.45        0.07      3.35 o 
   7  -3   5      153.61      172.85      7.39 o 
   8  -3   5      156.89      155.15      7.85 o 
   9  -3   5      162.32      159.13     11.04 o 
  -9  -2   5        5.97        2.68      6.11 o 
  -8  -2   5        9.26        2.87      5.15 o 
  -7  -2   5       11.80        5.57      6.81 o 
  -6  -2   5      240.44      213.81      9.73 o 
  -5  -2   5      503.91      542.09     19.03 o 
  -4  -2   5      608.16      591.99     12.52 o 
  -3  -2   5       23.04       25.35      2.03 o 
  -2  -2   5      457.10      400.21      7.62 o 
  -1  -2   5     3003.97     3134.54     32.21 o 
   0  -2   5     5023.91     5108.16     53.42 o 
   1  -2   5       20.00       33.06      2.19 o 
   2  -2   5     9677.04    10424.95    101.87 o 
   3  -2   5       41.89       36.47      5.18 o 
   4  -2   5     3317.68     3389.34     55.84 o 
   5  -2   5      961.16      941.34     15.43 o 
   6  -2   5      184.74      175.17     11.84 o 
   7  -2   5      548.65      531.80     11.98 o 
   8  -2   5      106.56      101.55      8.66 o 
   9  -2   5       84.60       97.30      8.37 o 
  -9  -1   5       17.71       21.18      6.55 o 
  -8  -1   5       40.21       27.16      6.14 o 
  -7  -1   5       56.07       79.13      8.45 o 
  -6  -1   5      164.48      141.76      7.16 o 
  -5  -1   5      271.11      264.72     13.04 o 
  -4  -1   5      149.54      148.11      6.96 o 
  -3  -1   5       19.96       26.37      2.59 o 
  -2  -1   5     2813.47     3028.83     40.15 o 
  -1  -1   5     1114.78     1109.80     12.61 o 
   0  -1   5     1408.81     1456.01     16.02 o 
   1  -1   5     9354.19     9687.67     94.39 o 
   2  -1   5      924.63      873.03     10.85 o 
   3  -1   5      263.21      229.09      4.59 o 
   4  -1   5      236.84      235.57      5.14 o 
   5  -1   5       17.21        7.36      2.81 o 
   6  -1   5      164.95      137.52      5.95 o 
   7  -1   5       40.70       28.42      4.53 o 
   8  -1   5      100.11       93.59      6.36 o 
   9  -1   5       78.11       93.24      7.14 o 
  10  -1   5       43.72       55.67      7.10 o 
  -9   0   5        5.28        1.31      5.60 o 
  -8   0   5       76.09       69.89      7.12 o 
  -7   0   5       12.83        9.81     13.05 o 
  -6   0   5        5.33        1.72      2.97 o 
  -5   0   5      334.17      298.19      9.75 o 
  -4   0   5       73.98       62.02      3.79 o 
  -3   0   5      117.77      116.01      4.10 o 
  -2   0   5      111.54       76.96      8.29 o 
  -1   0   5     1753.39     1724.98     18.30 o 
   0   0   5      542.30      522.93      6.84 o 
   1   0   5     6570.67     6775.89     66.61 o 
   2   0   5      344.21      425.82      8.71 o 
   3   0   5     4054.83     4436.50     44.93 o 
   4   0   5       67.70       94.16      6.12 o 
   5   0   5      497.57      483.41      9.79 o 
   6   0   5       15.88       16.13      3.53 o 
   7   0   5      216.26      208.64      7.68 o 
   8   0   5       81.91      102.92      6.55 o 
   9   0   5      123.04      109.09      7.33 o 
  10   0   5        0.17        2.24      5.19 o 
  -9   1   5       73.76       61.81     10.81 o 
  -8   1   5       41.35       39.84      6.49 o 
  -7   1   5      353.08      350.80     15.99 o 
  -6   1   5       14.99       21.02      3.43 o 
  -5   1   5     1548.51     1571.86     21.94 o 
  -4   1   5     1728.52     1800.67     23.91 o 
  -3   1   5      799.62      806.54     12.18 o 
  -2   1   5     2129.04     2362.39     29.04 o 
  -1   1   5      326.45      315.20      4.49 o 
   0   1   5     2682.32     2761.17     28.11 o 
   1   1   5      316.51      288.13      4.60 o 
   2   1   5     6255.72     6607.90     65.15 o 
   3   1   5     3995.04     4115.04     41.75 o 
   4   1   5     1394.29     1523.53     17.28 o 
   5   1   5       15.26       13.52      2.79 o 
   6   1   5      473.27      438.29     11.60 o 
   7   1   5       27.63       26.08      4.32 o 
   8   1   5       66.52       62.87      5.51 o 
   9   1   5       43.38       39.38      7.20 o 
  10   1   5        4.16       -1.03      6.88 o 
  -9   2   5        6.87       -2.93     11.29 o 
  -8   2   5      138.62      132.49      8.84 o 
  -7   2   5      146.77      144.70      8.35 o 
  -6   2   5       43.94       46.84      5.33 o 
  -5   2   5        9.64       12.43      3.01 o 
  -4   2   5       72.45       60.97      3.25 o 
  -3   2   5      967.18      955.84     11.35 o 
  -2   2   5       21.12       23.75      2.28 o 
  -1   2   5     2342.85     2298.15     23.67 o 
   0   2   5      291.30      268.88      4.98 o 
   1   2   5     1918.56     2030.22     21.24 o 
   2   2   5     1217.93     1036.05     11.97 o 
   3   2   5       23.21       45.03      2.19 o 
   4   2   5     1384.29     1377.37     15.83 o 
   5   2   5      767.30      793.66     13.16 o 
   6   2   5      122.89      115.39      5.49 o 
   7   2   5      166.92      144.68      6.40 o 
   8   2   5       63.80       73.61      6.06 o 
   9   2   5        8.47        0.83      4.00 o 
  10   2   5      145.60      178.80      8.99 o 
  -9   3   5        0.08       -0.01      5.90 o 
  -8   3   5        0.59        1.66      5.32 o 
  -7   3   5      235.67      195.35      9.08 o 
  -6   3   5       13.45       12.68      4.52 o 
  -5   3   5     1652.57     1670.10     23.02 o 
  -4   3   5      142.94      139.55      3.74 o 
  -3   3   5     3185.97     3260.83     33.56 o 
  -2   3   5    11671.79    13340.87    128.76 o 
  -1   3   5     3000.27     3112.42     31.41 o 
   0   3   5    12358.91    12937.97    124.65 o 
   1   3   5     4613.62     4746.87     47.02 o 
   2   3   5    15891.08    16449.11    158.36 o 
   3   3   5      541.32      559.05      7.56 o 
   4   3   5    14983.98    15407.37    149.21 o 
   5   3   5      457.90      489.39      9.43 o 
   6   3   5      386.86      416.93      9.38 o 
   7   3   5      222.39      250.86     12.52 o 
   8   3   5       32.44       30.06      5.32 o 
   9   3   5        8.18       17.75      4.88 o 
  10   3   5      164.30      155.10     11.89 o 
  -9   4   5       26.20       25.05      7.29 o 
  -8   4   5       15.47       23.25      7.89 o 
  -7   4   5       37.08       41.98      7.81 o 
  -6   4   5      694.55      691.15     16.27 o 
  -5   4   5      956.03      928.68     12.28 o 
  -4   4   5      654.72      683.33      9.55 o 
  -3   4   5       42.14       58.41      9.22 o 
  -2   4   5        9.43        6.87      1.40 o 
  -1   4   5      145.40      104.99      4.86 o 
   0   4   5       10.01       10.79      1.95 o 
   1   4   5     3423.86     3764.34     43.81 o 
   2   4   5     1345.23     1172.20     13.13 o 
   3   4   5     1564.71     1649.08     18.13 o 
   4   4   5     5511.72     5682.59     56.95 o 
   5   4   5      267.42      246.89     10.24 o 
   6   4   5      444.93      445.55     11.47 o 
   7   4   5       29.72       33.73      4.11 o 
   8   4   5        1.02        4.46      3.82 o 
   9   4   5        0.57       -0.18      4.10 o 
  10   4   5       19.33       30.01      5.67 o 
  -9   5   5        1.36        1.83      6.22 o 
  -8   5   5       39.00       23.20      6.18 o 
  -7   5   5       40.80       41.41      6.24 o 
  -6   5   5       81.04       79.11      6.17 o 
  -5   5   5       27.40       29.08      2.79 o 
  -4   5   5      992.98      979.97     22.25 o 
  -3   5   5      427.42      374.20      8.79 o 
  -2   5   5      176.36      122.38      3.16 o 
  -1   5   5        0.97        4.55      1.51 o 
   0   5   5       81.29       92.36      2.33 o 
   1   5   5      230.25      209.25      4.70 o 
   2   5   5     3506.85     3979.05     46.64 o 
   3   5   5      739.68      777.02      9.73 o 
   4   5   5     1907.82     1921.60     21.24 o 
   5   5   5       49.84       48.70      2.80 o 
   6   5   5      776.44      732.93     12.95 o 
   7   5   5        2.54        1.91      3.30 o 
   8   5   5      116.09       87.91     13.93 o 
   9   5   5       76.44       81.77      6.34 o 
  10   5   5        5.80        1.23      6.47 o 
  -9   6   5        3.98        4.14      6.43 o 
  -8   6   5       87.81      114.27     17.85 o 
  -7   6   5        0.45        1.66      4.68 o 
  -6   6   5       25.47       11.85      4.61 o 
  -5   6   5      980.24      956.71     13.03 o 
  -4   6   5     1050.41     1069.17     23.76 o 
  -3   6   5     1997.47     2098.03     23.11 o 
  -2   6   5       71.49       48.66      2.51 o 
  -1   6   5     1686.77     2026.73     21.74 o 
   0   6   5      153.74      211.35      4.52 o 
   1   6   5      207.92      185.13      4.61 o 
   2   6   5       65.61       61.63      3.22 o 
   3   6   5       58.62       38.07      2.35 o 
   4   6   5      741.39      719.82      9.65 o 
   5   6   5     2128.07     2262.67     25.13 o 
   6   6   5      379.59      345.49     11.66 o 
   7   6   5       13.35       13.88      3.41 o 
   8   6   5       21.51       12.59      4.16 o 
   9   6   5        9.34        9.56      6.04 o 
  10   6   5        6.34        4.28      6.74 o 
  -8   7   5       11.80        3.97      5.80 o 
  -7   7   5       28.58       29.88     13.89 o 
  -6   7   5      238.13      227.68      9.43 o 
  -5   7   5       54.93       60.13      3.73 o 
  -4   7   5       17.33       13.58      2.51 o 
  -3   7   5      509.69      492.93      7.91 o 
  -2   7   5     4711.79     4962.35     50.19 o 
  -1   7   5      603.70      585.63      8.12 o 
   0   7   5     1200.16     1120.90     13.06 o 
   1   7   5     2700.49     2790.91     28.97 o 
   2   7   5     1743.97     1923.97     27.85 o 
   3   7   5     1783.54     1793.73     19.88 o 
   4   7   5      409.13      390.64      6.58 o 
   5   7   5       15.28       16.10      2.27 o 
   6   7   5       30.57       33.53      3.67 o 
   7   7   5      125.38      138.59      6.24 o 
   8   7   5       49.88       42.65     13.49 o 
   9   7   5       49.36       46.46      7.40 o 
  10   7   5       43.26       71.66      9.13 o 
  -8   8   5      106.81      112.59      9.14 o 
  -7   8   5        0.87       -4.71      5.64 o 
  -6   8   5      127.34      139.16      8.15 o 
  -5   8   5      504.68      510.54     10.50 o 
  -4   8   5       76.37       76.06      4.05 o 
  -3   8   5     5550.00     5490.09     55.84 o 
  -2   8   5       33.51       42.43      2.76 o 
  -1   8   5     5151.96     5102.68     51.45 o 
   0   8   5     2171.20     2136.65     23.13 o 
   1   8   5      344.13      443.66      6.67 o 
   2   8   5     2316.95     2345.54     25.14 o 
   3   8   5      589.84      594.86      8.42 o 
   4   8   5      342.22      336.87      6.20 o 
   5   8   5       60.50       70.55      4.51 o 
   6   8   5      208.55      222.51      7.12 o 
   7   8   5       25.03       24.61      5.64 o 
   8   8   5       37.19       37.22      6.81 o 
   9   8   5        9.07       18.58      6.59 o 
  10   8   5        3.08        8.64      6.98 o 
  -8   9   5        4.27        3.44      9.61 o 
  -7   9   5        2.83       14.13      8.61 o 
  -6   9   5       20.83       25.90      4.53 o 
  -5   9   5        3.10        0.57      3.51 o 
  -4   9   5        2.04        3.80      2.30 o 
  -3   9   5     2292.02     2364.32     26.58 o 
  -2   9   5       73.58       72.95      3.51 o 
  -1   9   5     1995.48     1833.39     20.77 o 
   0   9   5       87.50      101.70      3.58 o 
   1   9   5     2306.78     2241.63     24.45 o 
   2   9   5       34.08       28.08      2.71 o 
   3   9   5       27.42       22.60      3.06 o 
   4   9   5      349.07      322.24     12.81 o 
   5   9   5      272.55      265.29      7.55 o 
   6   9   5        0.79       -2.80      3.42 o 
   7   9   5        0.66       -1.49      4.70 o 
   8   9   5        3.22        2.39      5.57 o 
   9   9   5       58.35       57.98      8.08 o 
  10   9   5        0.59       -8.53      9.25 o 
  -7  10   5       33.08       23.35      7.07 o 
  -6  10   5        9.30        7.39      4.45 o 
  -5  10   5        1.36        1.98     10.19 o 
  -4  10   5      180.33      158.24      6.29 o 
  -3  10   5     1793.56     1733.71     20.78 o 
  -2  10   5       11.01       11.52      2.61 o 
  -1  10   5     2776.91     2841.75     30.80 o 
   0  10   5        6.97        1.74      2.05 o 
   1  10   5     2540.48     2561.69     32.59 o 
   2  10   5     2508.22     2428.29     40.30 o 
   3  10   5      930.75      917.30     15.02 o 
   4  10   5      914.82      873.62     14.74 o 
   5  10   5      809.23      792.27     14.20 o 
   6  10   5      305.11      374.66      9.49 o 
   7  10   5        1.59        3.66      5.51 o 
   8  10   5       48.02       65.37      8.04 o 
   9  10   5       27.21       28.81      7.42 o 
  -7  11   5       61.76       79.35     13.81 o 
  -6  11   5        0.26        3.10      5.50 o 
  -5  11   5        0.89       -0.39      7.21 o 
  -4  11   5       20.17       15.44      3.99 o 
  -3  11   5        7.79       12.39      3.70 o 
  -2  11   5      117.56      107.64      9.81 o 
  -1  11   5      522.55      539.58     10.74 o 
   0  11   5       28.16       37.24      5.64 o 
   1  11   5      840.97      861.81     15.87 o 
   2  11   5       76.04       73.82      6.73 o 
   3  11   5      575.75      520.08     10.61 o 
   4  11   5      450.36      478.85     10.40 o 
   5  11   5       73.66       87.34      5.47 o 
   6  11   5      128.87      139.07      6.76 o 
   7  11   5       16.66       20.89      6.14 o 
   8  11   5        7.96        9.42      6.14 o 
   9  11   5        0.11        1.42      6.54 o 
  -6  12   5        8.73       12.30      6.49 o 
  -5  12   5        1.04        0.55      5.26 o 
  -4  12   5      248.65      231.01      8.27 o 
  -3  12   5       83.04       88.47      5.77 o 
  -2  12   5      264.19      260.11      9.85 o 
  -1  12   5       98.28       98.64      7.59 o 
   0  12   5      153.48      186.73      8.57 o 
   1  12   5      581.47      551.75     18.30 o 
   2  12   5     1914.21     1887.86     33.06 o 
   3  12   5      131.07      151.74      7.73 o 
   4  12   5       31.18       24.99      5.16 o 
   5  12   5        0.16       -0.25      4.18 o 
   6  12   5       96.63       93.51      6.16 o 
   7  12   5      119.55       96.14      8.43 o 
   8  12   5       26.76       46.87     18.00 o 
   9  12   5        4.77       -1.12      7.19 o 
  -6  13   5        8.34        7.45      8.69 o 
  -5  13   5        0.48        2.28      8.29 o 
  -4  13   5       20.97       25.10      8.21 o 
  -3  13   5       10.07        7.02      4.23 o 
  -2  13   5        5.64        5.84      6.51 o 
  -1  13   5       50.88       57.41      6.34 o 
   0  13   5       36.31       46.81      5.69 o 
   1  13   5        0.81       -3.12      3.90 o 
   2  13   5      139.01      125.82      7.63 o 
   3  13   5       23.50       17.23      5.19 o 
   4  13   5      162.59      164.78      8.73 o 
   5  13   5        3.39        1.83      7.75 o 
   6  13   5       65.90       77.60     14.21 o 
   7  13   5       26.64       18.02      8.45 o 
   8  13   5        9.08       18.46      9.65 o 
  -5  14   5        0.03        9.37      9.49 o 
  -4  14   5        8.87       20.30      9.17 o 
  -3  14   5       18.73       19.12      6.14 o 
  -2  14   5       82.28       79.96      7.64 o 
  -1  14   5        8.09        6.39      5.35 o 
   0  14   5       38.55       47.04      6.64 o 
   1  14   5       28.33       22.84      5.56 o 
   2  14   5      154.57      184.60      9.64 o 
   3  14   5        6.36        4.49     15.37 o 
   4  14   5       57.75       53.80      6.77 o 
   5  14   5      347.74      357.06     15.97 o 
   6  14   5       10.56       15.84      6.73 o 
   7  14   5        1.83        5.32      8.93 o 
   8  14   5       15.87       10.37     10.01 o 
  -4  15   5      107.81      106.89     13.49 o 
  -3  15   5      193.45      217.38     12.15 o 
  -2  15   5       97.76      107.85     15.39 o 
  -1  15   5      228.28      273.20     15.43 o 
   0  15   5       26.66       31.29      6.46 o 
   1  15   5      291.84      282.37     11.56 o 
   2  15   5        1.24        6.49      7.41 o 
   3  15   5       78.42       73.48      7.91 o 
   4  15   5        0.15       -5.23      5.23 o 
   5  15   5      146.30      165.86     10.25 o 
   6  15   5        2.70        6.06      6.27 o 
   7  15   5       36.90       25.42     10.33 o 
  -3  16   5        3.37        3.60      9.41 o 
  -2  16   5       47.23       54.43      8.20 o 
  -1  16   5       52.09       60.72      8.27 o 
   0  16   5       25.31       34.44      7.08 o 
   1  16   5       84.60       83.13      8.75 o 
   2  16   5      112.35      100.26     17.45 o 
   3  16   5       55.07       69.44      9.79 o 
   4  16   5        2.86        1.89      6.22 o 
   5  16   5       13.12       11.37      6.37 o 
   6  16   5        0.50       10.20      6.17 o 
  -1  17   5      201.99      284.00     19.62 o 
   0  17   5      136.90      160.84     10.78 o 
   1  17   5      107.14      117.46     10.11 o 
   2  17   5        6.08        3.97      6.76 o 
   3  17   5       20.46       15.00      6.95 o 
   4  17   5        0.37       15.48      7.18 o 
  -4 -12   6       11.78        8.53      9.09 o 
  -3 -12   6       11.92       17.20      8.27 o 
  -2 -12   6        3.82       -6.04      6.04 o 
  -1 -12   6        0.02       -4.63      5.89 o 
   0 -12   6       37.16       61.48      7.22 o 
   1 -12   6        5.70        5.05      5.54 o 
   2 -12   6       19.86       17.32      7.19 o 
  -5 -11   6       13.97       23.56      7.22 o 
  -4 -11   6       51.59       44.43      8.65 o 
  -3 -11   6        3.65        4.61      5.89 o 
  -2 -11   6       57.83       62.39      8.24 o 
  -1 -11   6      123.09      114.81     26.06 o 
   0 -11   6      258.34      265.01      9.67 o 
   1 -11   6       96.29      107.07      7.32 o 
   2 -11   6      149.12      144.07      8.32 o 
   3 -11   6      133.04      139.79     10.51 o 
  -6 -10   6        1.49       -3.33     11.57 o 
  -5 -10   6        8.35       -0.68      6.20 o 
  -4 -10   6      114.64      135.23     11.31 o 
  -3 -10   6       76.96       76.42      8.19 o 
  -2 -10   6       48.97       64.47      7.81 o 
  -1 -10   6       12.84       13.10      4.56 o 
   0 -10   6      122.26      132.09      7.23 o 
   1 -10   6       55.61       76.56      6.33 o 
   2 -10   6      476.79      463.62     15.65 o 
   3 -10   6      181.51      167.95     11.05 o 
   4 -10   6       29.85       20.18      6.85 o 
  -7  -9   6        3.79       14.91      6.62 o 
  -6  -9   6       41.71       38.68      8.55 o 
  -5  -9   6        6.52        5.90      9.53 o 
  -4  -9   6       59.57       58.08      7.12 o 
  -3  -9   6       32.73       32.15      6.62 o 
  -2  -9   6      155.58      157.86     10.83 o 
  -1  -9   6        6.45        4.08      3.91 o 
   0  -9   6       28.06       30.30      4.74 o 
   1  -9   6       78.25       62.39      5.55 o 
   2  -9   6      132.99      147.01      8.10 o 
   3  -9   6      332.31      358.95     21.14 o 
   4  -9   6       38.31       34.70      7.17 o 
   5  -9   6      179.71      175.26     11.36 o 
  -7  -8   6       20.25       17.84      6.64 o 
  -6  -8   6       93.77       88.49      8.46 o 
  -5  -8   6       21.77       15.68      6.07 o 
  -4  -8   6       16.54       17.08      5.33 o 
  -3  -8   6      571.17      606.80     16.69 o 
  -2  -8   6       54.72       43.40      6.16 o 
  -1  -8   6       56.16       62.90      5.03 o 
   0  -8   6      183.08      178.19      9.40 o 
   1  -8   6      663.23      590.27     12.55 o 
   2  -8   6       44.38       44.41      4.82 o 
   3  -8   6       86.65       92.43      7.88 o 
   4  -8   6       27.82       22.73      6.15 o 
   5  -8   6       94.38       82.80     11.43 o 
   6  -8   6       35.99       41.22      8.08 o 
  -8  -7   6       18.28       10.69      8.77 o 
  -7  -7   6        0.09        0.50      6.33 o 
  -6  -7   6        1.20        2.91      6.33 o 
  -5  -7   6       19.74       36.26      6.32 o 
  -4  -7   6       62.69       55.96      6.55 o 
  -3  -7   6      132.42      121.73      8.13 o 
  -2  -7   6       33.43       39.24      4.14 o 
  -1  -7   6      839.23      781.65     14.11 o 
   0  -7   6        2.49        6.54      3.86 o 
   1  -7   6     1028.84      970.84     16.61 o 
   2  -7   6      413.30      393.38     10.01 o 
   3  -7   6       42.72       50.69      5.03 o 
   4  -7   6       92.55      102.98      8.36 o 
   5  -7   6       23.65       17.39      6.21 o 
   6  -7   6       90.40       82.36      9.13 o 
   7  -7   6        6.78        9.16      7.29 o 
  -8  -6   6        0.01        3.12      7.93 o 
  -7  -6   6        3.53       -1.90      5.20 o 
  -6  -6   6       43.86       35.99      6.21 o 
  -5  -6   6       58.38       56.86      6.64 o 
  -4  -6   6       82.62       68.45      6.49 o 
  -3  -6   6       11.91       10.07      5.56 o 
  -2  -6   6      130.06      145.84      8.80 o 
  -1  -6   6      994.73      996.36     16.20 o 
   0  -6   6       26.12       32.38      3.72 o 
   1  -6   6     2216.41     2127.84     29.20 o 
   2  -6   6       26.76       18.09      5.17 o 
   3  -6   6       68.49       57.83      4.68 o 
   4  -6   6      162.30      148.35      8.42 o 
   5  -6   6      372.73      365.85     16.27 o 
   6  -6   6      313.66      317.51     13.15 o 
   7  -6   6       44.75       45.47      9.55 o 
  -9  -5   6        2.89       11.37      9.53 o 
  -8  -5   6        7.62        9.78      6.97 o 
  -7  -5   6        6.37        7.94      4.47 o 
  -6  -5   6        5.36       16.91      4.28 o 
  -5  -5   6      175.85      196.26      7.19 o 
  -4  -5   6       36.24       20.91      3.70 o 
  -3  -5   6      325.94      327.41      7.91 o 
  -2  -5   6     1428.76     1417.43     20.35 o 
  -1  -5   6        2.34        3.80      2.58 o 
   0  -5   6     2170.09     2172.41     29.01 o 
   1  -5   6      243.65      216.37     17.22 o 
   2  -5   6      447.45      423.70      9.35 o 
   3  -5   6      109.51      103.90      5.19 o 
   4  -5   6      237.76      226.13      9.69 o 
   5  -5   6       23.71       27.73      8.25 o 
   6  -5   6      246.32      247.93     10.85 o 
   7  -5   6        0.31       -0.50      5.63 o 
   8  -5   6       30.18       44.37     10.21 o 
  -9  -4   6       54.62       58.30      8.40 o 
  -8  -4   6       44.43       39.84      6.85 o 
  -7  -4   6       46.39       56.25      5.53 o 
  -6  -4   6      245.87      193.48      7.38 o 
  -5  -4   6       46.51       54.37      4.59 o 
  -4  -4   6      331.11      296.57     11.74 o 
  -3  -4   6     1087.42     1081.00     17.62 o 
  -2  -4   6      619.06      633.01      9.13 o 
  -1  -4   6      290.59      249.36     10.50 o 
   0  -4   6     3146.89     2928.04     31.16 o 
   1  -4   6       20.91       17.42      2.08 o 
   2  -4   6     2996.37     2862.08     87.91 o 
   3  -4   6        0.43        7.97      6.78 o 
   4  -4   6       33.16       31.46      5.11 o 
   5  -4   6      122.90      128.44     12.45 o 
   6  -4   6       29.47       34.63      6.02 o 
   7  -4   6       37.51       31.66      6.76 o 
   8  -4   6       62.18       64.40      8.59 o 
  -9  -3   6        1.22        1.32      6.29 o 
  -8  -3   6       18.06       19.10      6.29 o 
  -7  -3   6       27.96       25.85      4.70 o 
  -6  -3   6       98.73       94.57      5.67 o 
  -5  -3   6        4.06        1.25      3.07 o 
  -4  -3   6      162.59      168.14      8.79 o 
  -3  -3   6       28.37       31.57      2.67 o 
  -2  -3   6      337.09      363.04      6.11 o 
  -1  -3   6        0.12        1.03      1.51 o 
   0  -3   6     4684.50     4913.04     49.87 o 
   1  -3   6      125.79      122.58      7.22 o 
   2  -3   6     5870.70     6016.72     60.72 o 
   3  -3   6        0.66        5.24      2.13 o 
   4  -3   6     1525.41     1581.35     22.60 o 
   5  -3   6       17.01       15.05      3.54 o 
   6  -3   6      636.32      619.84     16.20 o 
   7  -3   6      191.28      181.23     16.01 o 
   8  -3   6        0.29        4.83      6.22 o 
   9  -3   6       21.09       29.72      7.69 o 
  -9  -2   6       16.69       11.66      6.58 o 
  -8  -2   6       15.93       23.82      6.36 o 
  -7  -2   6       93.70      111.09      7.74 o 
  -6  -2   6      596.41      634.98     14.19 o 
  -5  -2   6      223.36      233.38      7.18 o 
  -4  -2   6      202.37      185.27      8.55 o 
  -3  -2   6       78.04       89.82      4.27 o 
  -2  -2   6        1.32        2.35      1.83 o 
  -1  -2   6      156.42      131.96      3.39 o 
   0  -2   6       25.19       29.13      2.10 o 
   1  -2   6      393.47      394.71      6.38 o 
   2  -2   6     3976.73     3882.99     40.18 o 
   3  -2   6     1105.94     1083.44     13.75 o 
   4  -2   6     2056.93     2045.04     27.52 o 
   5  -2   6      418.05      392.47      9.23 o 
   6  -2   6       14.84       13.35      3.85 o 
   7  -2   6      399.39      382.94     13.60 o 
   8  -2   6       63.30       64.90      6.13 o 
   9  -2   6        3.22        5.77      5.00 o 
  -9  -1   6        0.03        3.58      6.15 o 
  -8  -1   6       64.77       51.56      6.96 o 
  -7  -1   6       78.79       77.76      7.51 o 
  -6  -1   6       63.83       65.25      4.82 o 
  -5  -1   6      103.74      124.64      6.69 o 
  -4  -1   6       61.59       67.01      3.59 o 
  -3  -1   6       70.08       64.59      3.66 o 
  -2  -1   6     2354.07     2231.48     23.71 o 
  -1  -1   6      990.15     1064.10     14.23 o 
   0  -1   6     3320.60     3487.33     35.74 o 
   1  -1   6    11360.28    12056.38    117.31 o 
   2  -1   6      848.82     1001.97     15.76 o 
   3  -1   6     2577.56     2313.13     25.27 o 
   4  -1   6      309.21      320.61      6.14 o 
   5  -1   6     1879.95     2017.85     27.79 o 
   6  -1   6        9.81       12.91      3.70 o 
   7  -1   6        2.19       -0.95      3.62 o 
   8  -1   6       20.71       32.38      5.09 o 
   9  -1   6       20.25       21.87      5.52 o 
  -9   0   6        0.66        5.06      5.83 o 
  -8   0   6       73.38       68.86      9.09 o 
  -7   0   6      106.77       95.05      7.58 o 
  -6   0   6       42.88       49.23      4.32 o 
  -5   0   6      610.93      641.56     20.72 o 
  -4   0   6      325.58      351.88      7.79 o 
  -3   0   6       39.06       29.33      2.95 o 
  -2   0   6      641.44      756.96     11.75 o 
  -1   0   6      175.64      169.22      4.04 o 
   0   0   6      601.95      603.24      7.98 o 
   1   0   6     1784.96     1799.15     19.66 o 
   2   0   6        7.09        5.81      1.62 o 
   3   0   6     3730.62     3566.41     49.92 o 
   4   0   6     1012.75      993.78     12.64 o 
   5   0   6     2693.99     2810.46     36.23 o 
   6   0   6       32.59       29.71      4.11 o 
   7   0   6       19.68       17.12      4.19 o 
   8   0   6        9.51       21.83      4.80 o 
   9   0   6        0.24       -4.39      4.67 o 
  10   0   6       11.42        3.94      5.60 o 
  -9   1   6        2.73        3.24      5.69 o 
  -8   1   6        8.08       25.25      5.96 o 
  -7   1   6       88.83       95.46      7.71 o 
  -6   1   6      226.23      214.84     10.75 o 
  -5   1   6      684.38      646.05     11.91 o 
  -4   1   6       21.19       15.10      2.90 o 
  -3   1   6      844.02      898.71     13.69 o 
  -2   1   6      314.33      323.00      8.70 o 
  -1   1   6      779.94      742.06      9.04 o 
   0   1   6     1391.93     1408.09     15.64 o 
   1   1   6       16.99       25.12      1.84 o 
   2   1   6      649.51      768.33      9.89 o 
   3   1   6    11188.30    12058.45    117.53 o 
   4   1   6       39.31       44.67      2.69 o 
   5   1   6     1741.95     1638.32     79.59 o 
   6   1   6        0.25       -2.94      2.94 o 
   7   1   6      761.71      781.37     14.85 o 
   8   1   6      346.33      364.88     10.29 o 
   9   1   6       14.33        9.08      5.51 o 
  10   1   6       71.56       93.83      7.72 o 
  -9   2   6       11.06        1.28      8.39 o 
  -8   2   6        6.29       13.76      5.73 o 
  -7   2   6        0.68        6.39      5.00 o 
  -6   2   6      103.00       92.34      5.24 o 
  -5   2   6      397.31      388.44      8.79 o 
  -4   2   6       60.13       59.89      4.72 o 
  -3   2   6     2593.60     2482.25     31.19 o 
  -2   2   6      206.66      217.83      7.96 o 
  -1   2   6      487.22      445.33      6.16 o 
   0   2   6     8651.32     9542.63     92.77 o 
   1   2   6       54.74       43.02      2.08 o 
   2   2   6     1744.13     1699.92     18.73 o 
   3   2   6       61.82       66.57      3.58 o 
   4   2   6       14.76       14.74      2.65 o 
   5   2   6      901.94      866.81     16.82 o 
   6   2   6     1423.94     1475.31     21.91 o 
   7   2   6      643.70      614.81     14.31 o 
   8   2   6       28.95       30.10      4.81 o 
   9   2   6        4.56       11.46      4.89 o 
  10   2   6       20.71       21.27      5.68 o 
  -9   3   6       20.77       13.99      6.66 o 
  -8   3   6       87.45      126.46     18.16 o 
  -7   3   6       11.00        5.91      4.83 o 
  -6   3   6        0.23       -0.01      4.05 o 
  -5   3   6      928.40      913.95     29.66 o 
  -4   3   6     1078.49     1083.64     16.20 o 
  -3   3   6     3091.50     2996.90     31.14 o 
  -2   3   6      666.51      702.68      8.81 o 
  -1   3   6     4432.62     4604.34     45.88 o 
   0   3   6     1010.41     1038.82     11.88 o 
   1   3   6     4276.57     4446.73     44.50 o 
   2   3   6      805.92      682.81      8.84 o 
   3   3   6      399.34      432.62      6.54 o 
   4   3   6     1889.01     1817.92     21.32 o 
   5   3   6      893.91      876.62     14.26 o 
   6   3   6     1160.42     1212.37     18.89 o 
   7   3   6       73.38       69.57      6.16 o 
   8   3   6        0.55        1.66      3.69 o 
   9   3   6        3.30       -4.30      4.30 o 
  10   3   6        2.04        2.94      5.05 o 
  -9   4   6        3.37        0.54      6.32 o 
  -8   4   6      140.48      104.40     13.63 o 
  -7   4   6       65.84       78.35      7.41 o 
  -6   4   6       43.16       34.97      5.21 o 
  -5   4   6       57.14       66.11      6.16 o 
  -4   4   6       87.10       77.74      3.12 o 
  -3   4   6      319.25      281.69      5.08 o 
  -2   4   6     7983.69     8755.41     85.62 o 
  -1   4   6     3786.97     4089.77     41.09 o 
   0   4   6     1579.09     1865.46     19.80 o 
   1   4   6      808.10      887.33     10.42 o 
   2   4   6     1016.58      991.33     11.66 o 
   3   4   6      558.36      712.82     10.81 o 
   4   4   6      278.88      340.46      5.79 o 
   5   4   6      109.92      108.14      4.72 o 
   6   4   6      897.96      851.77     14.54 o 
   7   4   6      203.46      202.65      8.49 o 
   8   4   6      200.25      200.44      7.71 o 
   9   4   6       64.12       51.75      5.80 o 
  10   4   6        6.93       13.33      7.93 o 
  -9   5   6       24.21       25.87     11.95 o 
  -8   5   6       22.24       31.46      6.83 o 
  -7   5   6        0.25        3.04      5.10 o 
  -6   5   6       74.50       84.26      6.78 o 
  -5   5   6       62.29       64.20      4.32 o 
  -4   5   6      252.32      242.24      5.16 o 
  -3   5   6      375.59      308.89      5.64 o 
  -2   5   6     2935.19     2861.98     29.83 o 
  -1   5   6      802.06      786.73      9.88 o 
   0   5   6       20.80       35.07      2.53 o 
   1   5   6        0.09        3.86      2.00 o 
   2   5   6      595.10      659.55     10.45 o 
   3   5   6       68.80       86.74      2.72 o 
   4   5   6      238.07      189.91      7.35 o 
   5   5   6      111.39       97.78      3.51 o 
   6   5   6      967.73      920.19     15.25 o 
   7   5   6       21.25       12.49      3.83 o 
   8   5   6      165.61      163.80      7.24 o 
   9   5   6       91.12       86.19     17.47 o 
  10   5   6        4.58       -5.43      6.49 o 
  -9   6   6        4.76       10.15      7.00 o 
  -8   6   6        5.61        1.92      5.58 o 
  -7   6   6       14.28       23.09      9.41 o 
  -6   6   6       21.49        6.79      6.07 o 
  -5   6   6       61.42       58.70      5.88 o 
  -4   6   6      880.44      831.11     17.22 o 
  -3   6   6       82.79       85.89      3.39 o 
  -2   6   6     3797.07     3743.15     38.41 o 
  -1   6   6       17.10       16.40      2.77 o 
   0   6   6    18446.16    19804.02    190.42 o 
   1   6   6      450.89      468.26     13.40 o 
   2   6   6     3661.28     3756.95     44.78 o 
   3   6   6     3249.40     3054.83     31.81 o 
   4   6   6      527.92      507.67      7.60 o 
   5   6   6      501.11      483.87      7.84 o 
   6   6   6      147.40      160.32      5.85 o 
   7   6   6      295.48      329.17      8.74 o 
   8   6   6       17.90       17.84      5.85 o 
   9   6   6      173.26      193.52     11.05 o 
  10   6   6        7.94       -2.37      6.45 o 
  -8   7   6        0.37        1.48      6.03 o 
  -7   7   6      187.50      163.01     11.45 o 
  -6   7   6        1.71       -4.03      4.03 o 
  -5   7   6       10.66        8.73      3.34 o 
  -4   7   6      178.90      206.10      6.28 o 
  -3   7   6      227.45      229.12      5.24 o 
  -2   7   6      203.92      189.70      4.37 o 
  -1   7   6      584.46      496.17      8.17 o 
   0   7   6     1341.66     1278.40     14.65 o 
   1   7   6       19.56       19.11      2.38 o 
   2   7   6      173.44      192.05      5.23 o 
   3   7   6      545.48      522.33     13.87 o 
   4   7   6       17.93       17.40      2.06 o 
   5   7   6       21.24       26.03      2.45 o 
   6   7   6      150.75      136.78     11.43 o 
   7   7   6      307.45      329.77     12.12 o 
   8   7   6        1.12       -3.16      5.07 o 
   9   7   6       11.85       21.84      6.43 o 
  10   7   6       30.53       11.63      7.32 o 
  -8   8   6       86.39       95.57     16.35 o 
  -7   8   6        2.55       11.03      5.70 o 
  -6   8   6       73.40       80.76     10.83 o 
  -5   8   6      164.47      157.75      5.34 o 
  -4   8   6       81.58       65.24      4.52 o 
  -3   8   6      181.94      162.86      4.73 o 
  -2   8   6        8.71        9.63      2.20 o 
  -1   8   6     1631.96     1617.76     18.44 o 
   0   8   6     1586.22     1525.11     17.34 o 
   1   8   6     1383.15     1370.05     15.64 o 
   2   8   6      973.12      955.08     14.49 o 
   3   8   6     1664.04     1811.21     24.29 o 
   4   8   6      413.02      423.21     10.00 o 
   5   8   6      668.68      629.64     11.84 o 
   6   8   6      101.77       93.70      7.53 o 
   7   8   6       83.05       82.59      7.31 o 
   8   8   6       40.84       32.36      6.54 o 
   9   8   6        3.91        4.65      6.11 o 
  10   8   6        2.26       11.03      7.09 o 
  -8   9   6       59.85       65.85      8.18 o 
  -7   9   6       19.72       37.17      6.57 o 
  -6   9   6        7.49        2.62      4.84 o 
  -5   9   6      554.46      513.29     10.88 o 
  -4   9   6      136.72      132.06      4.97 o 
  -3   9   6      182.74      157.63      4.91 o 
  -2   9   6      212.58      207.78      5.30 o 
  -1   9   6     3110.44     3086.40     32.75 o 
   0   9   6        3.56        6.64      1.88 o 
   1   9   6     3231.90     2920.44     74.06 o 
   2   9   6      308.73      322.11      7.48 o 
   3   9   6        5.51        4.48      2.68 o 
   4   9   6       88.39       82.19      4.65 o 
   5   9   6       16.34       12.43      4.51 o 
   6   9   6        8.94        9.60      4.51 o 
   7   9   6        3.10        6.40      5.05 o 
   8   9   6       10.64        8.57      5.90 o 
   9   9   6       30.91       35.80      9.03 o 
  10   9   6        2.32        4.06      7.01 o 
  -7  10   6        0.67        3.24      8.85 o 
  -6  10   6      189.46      180.19     14.29 o 
  -5  10   6        0.95        1.73      3.48 o 
  -4  10   6        0.24       -0.84      2.89 o 
  -3  10   6       60.52       69.08      3.97 o 
  -2  10   6        8.28        6.10      2.44 o 
  -1  10   6     1236.26     1189.35     14.91 o 
   0  10   6      346.57      325.99      7.69 o 
   1  10   6     2733.77     2721.21     34.50 o 
   2  10   6      128.59      121.27      5.08 o 
   3  10   6      940.71      908.65     14.88 o 
   4  10   6       86.63       85.00      7.56 o 
   5  10   6        5.69        2.84      3.82 o 
   6  10   6       17.47       31.52      4.14 o 
   7  10   6        8.58       12.30      5.91 o 
   8  10   6       16.38       14.30      6.42 o 
   9  10   6        0.35        0.81      6.04 o 
  -7  11   6      120.52      138.84     17.01 o 
  -6  11   6        0.32        2.52      8.33 o 
  -5  11   6       87.00       87.10      7.43 o 
  -4  11   6      352.87      330.01      9.05 o 
  -3  11   6        4.73        0.12      2.99 o 
  -2  11   6      227.70      245.91      7.10 o 
  -1  11   6      145.58      141.48      6.34 o 
   0  11   6     1788.60     1732.44     23.91 o 
   1  11   6       11.66       16.68      4.03 o 
   2  11   6      338.22      308.08      7.77 o 
   3  11   6      214.86      195.51      6.62 o 
   4  11   6      139.74      113.57      5.59 o 
   5  11   6      125.74      131.83      6.40 o 
   6  11   6      162.05      153.85      7.21 o 
   7  11   6        9.16       12.01      5.74 o 
   8  11   6       75.91       71.14      8.29 o 
   9  11   6       16.14       18.57      7.19 o 
  -6  12   6       11.92       24.26      9.93 o 
  -5  12   6       63.64       63.46      7.10 o 
  -4  12   6       67.78       62.64      6.62 o 
  -3  12   6        9.47        1.47      4.53 o 
  -2  12   6      131.92      118.82      7.28 o 
  -1  12   6       41.92       24.34      5.26 o 
   0  12   6      430.75      400.95     11.73 o 
   1  12   6       26.77       24.47      5.16 o 
   2  12   6      387.05      350.11     12.73 o 
   3  12   6      784.92      770.01     14.03 o 
   4  12   6       15.89       11.95      4.26 o 
   5  12   6      201.35      207.70      7.75 o 
   6  12   6        8.40        8.55      4.15 o 
   7  12   6      282.98      279.91     12.26 o 
   8  12   6       53.58       42.97      8.35 o 
   9  12   6        8.17        6.90      8.81 o 
  -5  13   6      183.71      193.88     15.61 o 
  -4  13   6        7.90       -2.55      5.31 o 
  -3  13   6       60.35       72.08      8.05 o 
  -2  13   6      506.79      477.14     13.93 o 
  -1  13   6      167.57      169.48      9.17 o 
   0  13   6      426.54      407.36     12.44 o 
   1  13   6      220.03      212.92      9.47 o 
   2  13   6      471.17      513.41     14.45 o 
   3  13   6      333.26      333.62     11.32 o 
   4  13   6      861.62      841.45     32.23 o 
   5  13   6       17.77       21.07      5.37 o 
   6  13   6      467.96      447.26     23.86 o 
   7  13   6       80.17       75.74     11.97 o 
   8  13   6        0.23       -8.49      8.49 o 
  -5  14   6       15.34       19.10      6.95 o 
  -4  14   6        4.42       -1.32      7.89 o 
  -3  14   6        1.00       -0.41      5.46 o 
  -2  14   6        0.09        0.54      4.80 o 
  -1  14   6       29.79       40.11      6.80 o 
   0  14   6       56.81       62.71      7.08 o 
   1  14   6       42.50       44.07      6.33 o 
   2  14   6       94.74      105.35      7.96 o 
   3  14   6        0.93       -1.70      4.82 o 
   4  14   6      559.03      549.21     20.58 o 
   5  14   6       44.51       45.76      6.88 o 
   6  14   6       52.84       50.32      7.33 o 
   7  14   6       18.97        9.93      9.61 o 
   8  14   6        0.04       -8.33      8.33 o 
  -4  15   6      143.17      166.50     14.97 o 
  -3  15   6       44.04       45.60     14.57 o 
  -2  15   6       38.40       41.64      7.15 o 
  -1  15   6      172.87      210.34     11.02 o 
   0  15   6       13.99        6.64      5.44 o 
   1  15   6        6.05        6.07      8.57 o 
   2  15   6       60.50       50.10      8.27 o 
   3  15   6        6.71        6.93      5.40 o 
   4  15   6       11.45       15.89      5.86 o 
   5  15   6       25.12       24.50      7.13 o 
   6  15   6      222.02      214.22     11.53 o 
   7  15   6       14.50       24.82      9.97 o 
  -3  16   6        1.69        5.96      6.58 o 
  -2  16   6       65.72       80.82      8.77 o 
  -1  16   6       13.04       14.14      8.09 o 
   0  16   6       10.34       20.95      6.50 o 
   1  16   6       39.31       45.74      7.52 o 
   2  16   6        0.31        3.43      6.13 o 
   3  16   6        2.01       -0.82      5.85 o 
   4  16   6        1.74        2.80      6.10 o 
   5  16   6        2.52       -5.43      7.41 o 
   6  16   6       13.04        8.15      6.34 o 
  -1  17   6       26.57       37.45      7.98 o 
   0  17   6        4.77        9.64      6.71 o 
   1  17   6       29.98       43.11     10.63 o 
   2  17   6        2.19        3.47      6.15 o 
   3  17   6       66.46       77.50      8.77 o 
   4  17   6       77.96      103.67     27.92 o 
   5  17   6       10.59       -0.80      8.89 o 
  -1 -12   7        4.58        8.64      7.09 o 
   0 -12   7       29.98       48.72     12.09 o 
  -4 -11   7        5.26       -5.08      9.13 o 
  -3 -11   7       43.60       33.98      9.87 o 
  -2 -11   7       60.81       73.52      8.96 o 
  -1 -11   7       11.58        5.03      6.24 o 
   0 -11   7       28.99       39.11      7.69 o 
   1 -11   7        6.35        5.88      5.12 o 
   2 -11   7       60.46       70.30     10.11 o 
   3 -11   7       22.01        3.40      9.09 o 
  -5 -10   7       13.88       29.21      7.80 o 
  -4 -10   7        2.37        9.41      6.50 o 
  -3 -10   7        0.50       -3.58      6.87 o 
  -2 -10   7       21.55       24.30      6.94 o 
  -1 -10   7        0.36        2.69      5.71 o 
   0 -10   7       95.37       96.44      6.90 o 
   1 -10   7       11.80       11.64      4.73 o 
   2 -10   7      156.91      160.00      8.31 o 
   3 -10   7       87.55       97.50      9.32 o 
   4 -10   7      235.72      249.29     15.51 o 
  -6  -9   7        6.58       13.26      6.65 o 
  -5  -9   7       14.51       14.40      6.45 o 
  -4  -9   7       42.63       65.21     12.45 o 
  -3  -9   7        5.58       13.38      5.85 o 
  -2  -9   7       97.67       94.68     13.49 o 
  -1  -9   7      520.07      536.23     16.76 o 
   0  -9   7       18.98       17.34      4.49 o 
   1  -9   7      190.70      195.83      8.12 o 
   2  -9   7       78.60       60.77      5.91 o 
   3  -9   7        0.07       -4.21      5.69 o 
   4  -9   7      129.78       91.87     10.91 o 
   5  -9   7       51.93       45.18      8.58 o 
  -7  -8   7        7.59       15.54      6.95 o 
  -6  -8   7       31.77       46.19      7.40 o 
  -5  -8   7        3.26       14.48      6.01 o 
  -4  -8   7      257.93      288.53     12.42 o 
  -3  -8   7      153.71      137.53     25.92 o 
  -2  -8   7       26.96       21.21      5.76 o 
  -1  -8   7      444.48      435.49     14.34 o 
   0  -8   7      265.53      248.14     15.17 o 
   1  -8   7      512.75      517.06     12.07 o 
   2  -8   7        7.23       11.04      4.22 o 
   3  -8   7      617.86      580.31     16.97 o 
   4  -8   7        3.36       -6.50      6.79 o 
   5  -8   7        2.55       -1.50      6.08 o 
   6  -8   7        1.01       -3.33      6.33 o 
  -7  -7   7        0.98       -3.72      5.64 o 
  -6  -7   7       65.48       51.01      7.36 o 
  -5  -7   7       21.51       24.18      6.13 o 
  -4  -7   7       92.24      105.10      8.56 o 
  -3  -7   7       18.28       15.63      8.71 o 
  -2  -7   7      588.58      598.58     16.87 o 
  -1  -7   7      445.37      452.63     10.48 o 
   0  -7   7      548.98      548.91     11.85 o 
   1  -7   7      942.02      940.75     16.74 o 
   2  -7   7       93.62       76.83      5.57 o 
   3  -7   7     1420.41     1477.03     29.23 o 
   4  -7   7      354.67      355.49     13.45 o 
   5  -7   7      227.99      256.82     12.25 o 
   6  -7   7        0.80       16.79      6.71 o 
  -8  -6   7       22.29       10.97      9.85 o 
  -7  -6   7        0.45       13.37      6.15 o 
  -6  -6   7        1.55       -3.62      4.63 o 
  -5  -6   7       26.20       21.28      6.08 o 
  -4  -6   7      251.11      280.65     11.00 o 
  -3  -6   7       37.61       24.19      6.85 o 
  -2  -6   7       68.84       79.79      7.04 o 
  -1  -6   7      496.43      533.45     11.08 o 
   0  -6   7       35.68       25.06      3.74 o 
   1  -6   7      904.47      905.57     16.02 o 
   2  -6   7       16.02       14.54      6.03 o 
   3  -6   7     3161.71     3097.35     53.48 o 
   4  -6   7      306.27      284.01     14.85 o 
   5  -6   7      775.04      786.22     20.22 o 
   6  -6   7       71.42       77.09      8.48 o 
   7  -6   7       85.07       71.69      9.08 o 
  -8  -5   7        2.87        7.66      6.31 o 
  -7  -5   7       34.42       37.37      5.42 o 
  -6  -5   7        2.11       10.23      4.84 o 
  -5  -5   7       27.69       37.53      4.66 o 
  -4  -5   7      226.92      211.30      9.83 o 
  -3  -5   7      122.68      137.03     14.93 o 
  -2  -5   7       29.61       27.07      5.12 o 
  -1  -5   7      656.96      620.71     11.55 o 
   0  -5   7       36.19       42.28      3.93 o 
   1  -5   7      466.65      459.03     10.03 o 
   2  -5   7     1292.01     1243.95     19.39 o 
   3  -5   7      755.46      729.48     14.67 o 
   4  -5   7        5.39       16.32      5.25 o 
   5  -5   7       74.58       74.89      7.56 o 
   6  -5   7       32.50       43.64      7.19 o 
   7  -5   7       54.61       45.91      7.97 o 
   8  -5   7       14.69       25.46     10.77 o 
  -8  -4   7       79.13       77.42      8.59 o 
  -7  -4   7       22.85       24.56      5.03 o 
  -6  -4   7       54.20       67.65      5.95 o 
  -5  -4   7       54.59       59.07      4.95 o 
  -4  -4   7        1.64        0.30      3.20 o 
  -3  -4   7        3.34        4.63      3.13 o 
  -2  -4   7       20.84       20.43      3.11 o 
  -1  -4   7      144.09      135.15      3.99 o 
   0  -4   7      560.11      592.96     17.37 o 
   1  -4   7      214.77      217.99      8.00 o 
   2  -4   7      970.11      915.34     15.21 o 
   3  -4   7      144.30      155.39     13.40 o 
   4  -4   7     1164.49     1142.84     24.96 o 
   5  -4   7      190.89      202.48      9.93 o 
   6  -4   7      204.15      188.26     12.73 o 
   7  -4   7      111.25       90.41      8.84 o 
   8  -4   7       11.22       13.99      8.97 o 
  -9  -3   7        0.02        9.21      9.61 o 
  -8  -3   7       29.47       15.80      6.28 o 
  -7  -3   7        7.85       -0.10      4.08 o 
  -6  -3   7       67.58       77.93      5.72 o 
  -5  -3   7       36.08       43.27      4.49 o 
  -4  -3   7      348.45      366.71      8.79 o 
  -3  -3   7       50.93       48.18      4.94 o 
  -2  -3   7      290.52      288.34      7.19 o 
  -1  -3   7       79.83       68.17      3.37 o 
   0  -3   7      193.42      179.49      4.51 o 
   1  -3   7      323.89      298.03      5.80 o 
   2  -3   7     1237.21     1221.48     15.26 o 
   3  -3   7       17.23       20.51      2.90 o 
   4  -3   7     2107.68     2159.05     29.36 o 
   5  -3   7       21.15       23.10      5.58 o 
   6  -3   7      131.68      148.22      9.37 o 
   7  -3   7       42.33       37.54      8.87 o 
   8  -3   7       59.58       69.73      8.30 o 
   9  -3   7        6.67       11.41      9.69 o 
  -9  -2   7       29.03       26.19      7.16 o 
  -8  -2   7        0.08       -4.66      5.12 o 
  -7  -2   7      165.08      133.09      8.73 o 
  -6  -2   7      170.18      174.38      7.47 o 
  -5  -2   7        4.24        6.37      3.33 o 
  -4  -2   7      552.96      543.73     12.02 o 
  -3  -2   7      310.77      288.95     11.23 o 
  -2  -2   7     1798.22     1715.51     74.89 o 
  -1  -2   7      267.88      287.76      5.35 o 
   1  -2   7      151.16      125.47      3.78 o 
   2  -2   7      136.15      129.25      4.02 o 
   3  -2   7     1756.24     1766.27     20.68 o 
   4  -2   7      554.34      521.48     10.56 o 
   5  -2   7       31.48       37.25      8.11 o 
   6  -2   7      494.85      520.20     28.57 o 
   7  -2   7       53.02       58.47      5.62 o 
   8  -2   7       75.97       93.36      8.77 o 
   9  -2   7       15.81       16.43      7.20 o 
  -9  -1   7        7.05       16.53      6.99 o 
  -8  -1   7        3.36       -1.61      5.46 o 
  -7  -1   7       43.03       61.44     14.79 o 
  -6  -1   7      142.34      119.23      6.44 o 
  -5  -1   7       63.62       62.76      7.99 o 
  -4  -1   7     2808.59     2840.21     36.68 o 
  -3  -1   7      122.56      109.70      4.73 o 
  -2  -1   7     2519.16     2478.33     31.70 o 
  -1  -1   7     3897.47     4081.47     43.97 o 
   0  -1   7      441.19      361.45      6.06 o 
   1  -1   7     1722.64     1659.95     18.97 o 
   2  -1   7     2366.26     2361.76     25.82 o 
   3  -1   7     2630.71     2751.31     29.93 o 
   4  -1   7        4.04        2.89      3.44 o 
   5  -1   7      610.84      616.44     12.11 o 
   6  -1   7      254.63      245.01      8.04 o 
   7  -1   7      381.46      385.96     17.45 o 
   8  -1   7        0.93        8.84      4.58 o 
   9  -1   7       14.22       13.02      5.37 o 
  -9   0   7        6.45        9.83      6.34 o 
  -8   0   7       54.14       64.45      7.77 o 
  -7   0   7        0.60        6.89      5.05 o 
  -6   0   7        0.15        3.86      3.32 o 
  -5   0   7      456.22      447.23      9.98 o 
  -4   0   7     1739.54     1706.76     26.52 o 
  -3   0   7      462.32      460.72      9.11 o 
  -2   0   7      539.53      526.94     10.75 o 
  -1   0   7       34.44       36.56      2.05 o 
   0   0   7     4563.77     4669.52     47.20 o 
   1   0   7      646.82      718.80      9.67 o 
   2   0   7     1118.38     1063.12     15.79 o 
   3   0   7     5004.21     5034.75     51.38 o 
   4   0   7       38.06       33.34      2.74 o 
   5   0   7     3609.37     3597.40     45.42 o 
   6   0   7      401.94      366.91     11.67 o 
   7   0   7       29.17       43.35      9.88 o 
   8   0   7        0.45        3.42      4.43 o 
   9   0   7       24.36       22.75      5.43 o 
  -9   1   7       23.47       49.33      8.77 o 
  -8   1   7       57.90       55.10      7.43 o 
  -7   1   7       16.79       21.41      5.76 o 
  -6   1   7        5.54        9.96      3.60 o 
  -5   1   7       74.30       90.83      6.42 o 
  -4   1   7      785.66      728.52     12.59 o 
  -3   1   7       77.40       91.21      4.15 o 
  -2   1   7     2912.62     2978.31     36.81 o 
  -1   1   7      127.83      101.81      2.99 o 
   0   1   7      221.28      173.29      3.81 o 
   1   1   7     3224.96     3542.48     36.53 o 
   2   1   7     1599.85     1686.21     19.10 o 
   3   1   7     1297.64     1219.17     14.89 o 
   4   1   7      801.80      748.88     21.79 o 
   5   1   7     2242.33     2192.26     29.61 o 
   6   1   7       22.68       26.17      4.05 o 
   7   1   7     1240.68     1282.47     21.00 o 
   8   1   7        9.74       12.33      4.43 o 
   9   1   7       53.15       72.68      9.01 o 
  10   1   7       51.84       77.47     12.19 o 
  -9   2   7        8.68        4.75      6.20 o 
  -8   2   7        7.79       12.41      5.94 o 
  -7   2   7       14.75       26.31      8.09 o 
  -6   2   7       54.53       60.78      4.74 o 
  -5   2   7      119.75      106.48      7.03 o 
  -4   2   7       40.18       36.57      3.47 o 
  -3   2   7     2734.91     2676.31     38.51 o 
  -2   2   7     1390.04     1297.23     18.00 o 
  -1   2   7     3116.67     3143.19     32.36 o 
   0   2   7      246.53      269.78      4.74 o 
   1   2   7     1461.88     1459.51     16.57 o 
   2   2   7      962.48     1016.86     12.50 o 
   3   2   7       16.04       26.55     13.78 o 
   4   2   7      771.11      765.50     10.59 o 
   5   2   7      662.70      579.48     11.20 o 
   6   2   7       11.28       15.29      3.50 o 
   7   2   7       90.02       83.19      5.79 o 
   8   2   7       56.32       51.52      5.58 o 
   9   2   7        1.49       -3.73      4.48 o 
  10   2   7       22.11       20.75      7.58 o 
  -9   3   7       22.53       27.70      7.44 o 
  -8   3   7        1.64        7.07      6.00 o 
  -7   3   7       33.11       46.13      6.51 o 
  -6   3   7       40.15       32.53      4.21 o 
  -5   3   7       19.52       33.08      3.84 o 
  -4   3   7      183.97      173.91      5.82 o 
  -3   3   7      367.93      385.01      7.91 o 
  -2   3   7      206.28      182.21      3.71 o 
  -1   3   7      433.85      356.39      5.54 o 
   0   3   7     2674.81     2720.35     28.33 o 
   1   3   7     6866.84     7596.29     74.78 o 
   2   3   7        9.73        7.63      1.64 o 
   3   3   7        8.73       13.31      1.93 o 
   4   3   7      996.71      989.58     12.67 o 
   5   3   7      145.31      128.70      5.27 o 
   6   3   7       12.58       17.89      4.09 o 
   7   3   7      407.58      353.12      9.60 o 
   8   3   7      265.19      276.00      9.16 o 
   9   3   7       94.72       73.35      6.45 o 
  10   3   7        1.73        1.91      6.85 o 
  -9   4   7       32.84       46.80      8.02 o 
  -8   4   7       26.97       26.52      7.63 o 
  -7   4   7       29.18       15.51      5.35 o 
  -6   4   7       48.45       33.58      5.56 o 
  -5   4   7      650.87      649.97     28.69 o 
  -4   4   7      128.10      136.77      7.65 o 
  -3   4   7        2.94        1.43      1.54 o 
  -2   4   7     2166.72     2141.94     23.03 o 
  -1   4   7     1751.94     1696.70     18.59 o 
   0   4   7     3102.04     3245.21     33.30 o 
   1   4   7       24.00       38.94      2.03 o 
   2   4   7       61.49       53.28      2.43 o 
   3   4   7      598.17      614.00      8.60 o 
   4   4   7     1485.99     1455.41     17.12 o 
   5   4   7     1372.63     1368.64     19.96 o 
   6   4   7      129.78      112.30      5.48 o 
   7   4   7       11.47       13.01      3.83 o 
   8   4   7      219.43      218.35      7.99 o 
   9   4   7        5.41        9.62      6.01 o 
  10   4   7       17.07       22.29      7.57 o 
  -9   5   7        0.08       -6.40      6.40 o 
  -8   5   7       56.06       76.83      8.37 o 
  -7   5   7      115.96      132.81      8.53 o 
  -6   5   7        4.69        6.38      4.37 o 
  -5   5   7      136.89      141.95     12.09 o 
  -4   5   7      669.15      643.90     12.32 o 
  -3   5   7       15.82       19.52      2.56 o 
  -2   5   7     4057.87     4384.26     44.54 o 
  -1   5   7      157.76      199.76      4.01 o 
   0   5   7     7297.20     7334.48     72.15 o 
   1   5   7      907.31      999.89     11.73 o 
   2   5   7     2227.54     2179.61     23.37 o 
   3   5   7      100.00      145.16      3.63 o 
   4   5   7       17.46       12.56      2.00 o 
   5   5   7     1101.02     1075.52     13.76 o 
   6   5   7        2.80        3.17      5.25 o 
   7   5   7       12.87       14.37      3.82 o 
   8   5   7       16.52        6.47      5.80 o 
   9   5   7        0.73       -5.72      5.72 o 
  10   5   7        9.02        1.25     14.77 o 
  -8   6   7        8.95       16.26      6.81 o 
  -7   6   7       26.40       35.80      6.44 o 
  -6   6   7       91.49       76.75      6.81 o 
  -5   6   7       87.26       80.58      5.02 o 
  -4   6   7      163.60      137.22      5.54 o 
  -3   6   7     2665.41     2631.43     28.37 o 
  -2   6   7     1144.96     1131.82     15.50 o 
  -1   6   7      375.39      392.20      6.18 o 
   0   6   7     9746.96    10348.39    100.96 o 
   1   6   7      497.18      571.41      9.69 o 
   2   6   7     4508.83     4450.59     52.65 o 
   3   6   7     2559.01     2496.50     26.69 o 
   4   6   7     1063.86      990.10     29.93 o 
   5   6   7      389.93      363.83      6.69 o 
   6   6   7       56.43       63.89      6.20 o 
   7   6   7      117.09      154.33      8.85 o 
   8   6   7      131.39      118.36      8.68 o 
   9   6   7        5.48        6.39      6.13 o 
  10   6   7        0.52        6.35      7.38 o 
  -8   7   7        8.17       10.92      6.39 o 
  -7   7   7        8.80        8.96      5.05 o 
  -6   7   7      154.68      180.22     21.56 o 
  -5   7   7       12.03       10.45      3.51 o 
  -4   7   7       35.85       48.73      3.31 o 
  -3   7   7       17.57       19.72      2.50 o 
  -2   7   7     1190.41     1134.27     13.91 o 
  -1   7   7       48.51       55.34      2.64 o 
   0   7   7     2745.49     2889.92     30.18 o 
   1   7   7      554.49      664.38     10.93 o 
   2   7   7     4995.31     4919.89     58.08 o 
   3   7   7      612.89      638.20     13.06 o 
   4   7   7     1544.32     1561.70     26.32 o 
   5   7   7      160.68      149.47      8.07 o 
   6   7   7       38.06       29.61      5.54 o 
   7   7   7      148.73      170.46      9.14 o 
   8   7   7       25.42       25.75      6.19 o 
   9   7   7       21.66       28.53      9.43 o 
  10   7   7        0.43       -5.67      6.86 o 
  -8   8   7        8.59        0.97      6.81 o 
  -7   8   7       51.50       73.61      7.76 o 
  -6   8   7        1.60        6.48      4.95 o 
  -5   8   7      143.46      164.49      6.78 o 
  -4   8   7        1.63       -1.99      2.46 o 
  -3   8   7      250.67      254.20      9.01 o 
  -2   8   7        1.41        2.05      2.05 o 
  -1   8   7     1028.67     1072.08     20.70 o 
   0   8   7      400.96      398.64      6.35 o 
   1   8   7      429.79      414.26      8.73 o 
   2   8   7     2758.35     2840.16     35.55 o 
   3   8   7      290.97      280.85      9.01 o 
   4   8   7      668.35      617.06     11.32 o 
   5   8   7     1467.48     1437.35     21.22 o 
   6   8   7       25.99       21.46      9.35 o 
   7   8   7       80.71      109.70      8.48 o 
   8   8   7      110.61       88.26      8.67 o 
   9   8   7      122.02      134.80     10.65 o 
  10   8   7       15.61       19.59      7.42 o 
  -8   9   7        7.82        4.27      6.57 o 
  -7   9   7        1.44       -4.41      5.48 o 
  -6   9   7       10.79       11.58      5.29 o 
  -5   9   7       86.32       83.95     10.90 o 
  -4   9   7      362.63      345.27      7.52 o 
  -3   9   7      281.53      258.68      8.48 o 
  -2   9   7      171.81      163.11      9.31 o 
  -1   9   7      716.18      684.97      9.72 o 
   0   9   7       15.25       16.17      2.78 o 
   1   9   7      860.01      818.87     16.58 o 
   2   9   7        2.21        6.05      2.57 o 
   3   9   7     1234.62     1147.30     38.10 o 
   4   9   7      166.99      168.67     15.33 o 
   5   9   7     1222.18     1236.71     28.94 o 
   6   9   7       13.44       16.19     13.17 o 
   7   9   7       81.60       90.85      8.31 o 
   8   9   7      132.64      155.13      9.92 o 
   9   9   7        0.21       10.29      6.77 o 
  10   9   7        0.15        8.25     10.53 o 
  -7  10   7       57.66       66.34     11.29 o 
  -6  10   7        3.56        4.16      5.21 o 
  -5  10   7       95.34      111.54      7.60 o 
  -4  10   7       91.43       92.11      4.95 o 
  -3  10   7        0.93        3.22      2.58 o 
  -2  10   7     1364.78     1342.22     16.76 o 
  -1  10   7       89.55       83.16      4.53 o 
   0  10   7      190.23      175.69      5.79 o 
   1  10   7       19.00       25.47      4.14 o 
   2  10   7       13.89       14.49      3.23 o 
   3  10   7     1110.23     1000.56     64.93 o 
   4  10   7        9.10        7.21      2.98 o 
   5  10   7      182.07      180.93      7.66 o 
   6  10   7      424.79      364.23      9.56 o 
   7  10   7        8.30       22.81      6.19 o 
   8  10   7        0.63        3.00      6.03 o 
   9  10   7        0.57       -1.82      6.42 o 
  -7  11   7       75.87      108.45     13.81 o 
  -6  11   7       55.37       56.49     10.85 o 
  -5  11   7      151.89      186.95     12.05 o 
  -4  11   7       25.40       28.41      3.32 o 
  -3  11   7      283.26      285.32      7.97 o 
  -2  11   7      180.60      182.38      6.37 o 
  -1  11   7      372.57      340.38      9.64 o 
   0  11   7       59.33       57.49      4.22 o 
   1  11   7     1012.61     1049.96     16.78 o 
   2  11   7       20.32       19.15      4.04 o 
   3  11   7       57.93       55.33      4.42 o 
   4  11   7       24.49       26.95      5.16 o 
   5  11   7       10.60        7.07      3.62 o 
   6  11   7       78.97       73.53      5.45 o 
   7  11   7      123.63      122.68      9.00 o 
   8  11   7       24.38       32.18      7.36 o 
   9  11   7        0.14        4.56      7.02 o 
  -4  12   7        3.51        1.98      7.59 o 
  -3  12   7      373.92      399.36     12.24 o 
  -2  12   7       21.33       27.74      5.58 o 
  -1  12   7        3.45        5.70      4.11 o 
   0  12   7     1933.17     1939.74     48.09 o 
   1  12   7      757.57      701.11     12.95 o 
   2  12   7      234.76      235.74     11.30 o 
   3  12   7       61.92       47.61      4.59 o 
   4  12   7      423.21      422.60     14.43 o 
   5  12   7      300.40      280.35      8.68 o 
   6  12   7       59.41       51.63      5.31 o 
   7  12   7       31.44       16.27      8.49 o 
   8  12   7        9.76        5.51      6.04 o 
   9  12   7       31.69       33.79      8.26 o 
  -4  13   7       13.44       19.08     12.15 o 
  -3  13   7      356.95      349.95     19.58 o 
  -2  13   7        5.08        6.34      4.91 o 
  -1  13   7      523.08      508.90     24.94 o 
   0  13   7      477.02      470.09     13.63 o 
   1  13   7      211.16      223.71      9.54 o 
   2  13   7     1718.19     1778.40     32.47 o 
   3  13   7      258.00      225.61      9.81 o 
   4  13   7       11.41       13.00      5.00 o 
   5  13   7      124.41      152.41      7.29 o 
   6  13   7       10.92       12.21      4.58 o 
   7  13   7        4.26       -2.26      5.61 o 
   8  13   7       64.49       73.91     13.19 o 
  -5  14   7        0.97       -4.16      8.53 o 
  -4  14   7       28.67       38.63      9.45 o 
  -3  14   7       41.88       40.48      6.83 o 
  -2  14   7      138.16      161.77      9.06 o 
  -1  14   7       22.79       20.69      5.85 o 
   0  14   7       17.29       11.93      5.43 o 
   1  14   7       55.56       51.46      6.58 o 
   2  14   7      277.99      254.71     10.86 o 
   3  14   7      131.51      138.81      8.75 o 
   4  14   7       32.61       37.09     10.51 o 
   5  14   7        2.65       -0.97      6.93 o 
   6  14   7        8.00       14.78      6.57 o 
   7  14   7        4.70        3.28      9.09 o 
   8  14   7        0.90        5.52     10.05 o 
  -4  15   7       80.13      116.26     13.69 o 
  -3  15   7        9.00       10.90      6.50 o 
  -2  15   7       11.33       11.69      6.18 o 
  -1  15   7       62.32       75.94      9.95 o 
   0  15   7        2.64        6.42      5.77 o 
   1  15   7        9.14        9.78      5.58 o 
   2  15   7      191.63      191.49     10.07 o 
   3  15   7        2.30        4.55      5.82 o 
   4  15   7       43.20       54.66      7.13 o 
   5  15   7       65.05       66.12     14.67 o 
   6  15   7       37.97       26.56      9.81 o 
   7  15   7        0.05       14.41     10.17 o 
  -3  16   7       13.64       38.63      7.85 o 
  -2  16   7       11.22       13.20      6.63 o 
  -1  16   7       49.28       59.76      7.85 o 
   0  16   7      428.95      467.81     16.05 o 
   1  16   7      110.97      102.52     13.93 o 
   2  16   7       71.38       55.29      7.64 o 
   3  16   7      115.47      119.04      9.05 o 
   4  16   7       12.50       16.43      7.37 o 
   5  16   7       14.87       18.51      6.85 o 
   6  16   7       29.50       41.57     11.81 o 
  -1  17   7       11.10       14.47      7.15 o 
   0  17   7        5.18       11.34      7.21 o 
   1  17   7       35.27       46.59      7.92 o 
   2  17   7        0.50       -5.76      5.76 o 
   3  17   7       20.71       35.18      7.61 o 
   4  17   7        8.14        4.22      6.93 o 
   5  17   7       13.10       20.02     10.49 o 
  -2 -11   8       16.21       18.23      7.27 o 
  -1 -11   8       12.07       11.78      7.09 o 
   0 -11   8      116.95      145.31     11.49 o 
   1 -11   8        6.87       14.73      9.93 o 
  -4 -10   8        0.10       -0.79      7.69 o 
  -3 -10   8        0.42        7.19      7.37 o 
  -2 -10   8        4.06       10.62      6.71 o 
  -1 -10   8        2.65        5.91      6.25 o 
   0 -10   8      446.36      407.92     15.26 o 
   1 -10   8        3.72        1.26      4.66 o 
   2 -10   8      261.26      307.05     13.68 o 
   3 -10   8       52.23       45.72     11.17 o 
  -5  -9   8       29.62       21.84      7.56 o 
  -4  -9   8       21.28       34.47      7.80 o 
  -3  -9   8       66.35       58.03      8.25 o 
  -2  -9   8      317.65      339.29     13.73 o 
  -1  -9   8        5.50       10.02      6.16 o 
   0  -9   8       22.78       33.70      7.21 o 
   1  -9   8       92.02       88.38      6.76 o 
   2  -9   8      201.45      189.33      8.64 o 
   3  -9   8       60.96       66.20      8.49 o 
   4  -9   8      222.12      245.54     16.05 o 
  -6  -8   8       14.04       10.81      6.85 o 
  -5  -8   8       38.90       26.08      6.89 o 
  -4  -8   8       14.87       17.44      6.30 o 
  -3  -8   8       18.31       17.33      8.79 o 
  -2  -8   8        2.92        1.13      5.30 o 
  -1  -8   8        1.90        0.12      5.32 o 
   0  -8   8       43.41       45.76      5.37 o 
   1  -8   8      377.70      391.26     13.65 o 
   2  -8   8      130.20      133.45      7.37 o 
   3  -8   8      148.32      153.35     10.03 o 
   4  -8   8      117.72      114.28     10.06 o 
   5  -8   8        7.12        2.91      6.61 o 
  -7  -7   8        3.09        0.96      7.97 o 
  -6  -7   8       43.10       35.46      7.54 o 
  -5  -7   8        0.34       -5.22      6.87 o 
  -4  -7   8        2.68        1.86      5.37 o 
  -3  -7   8       91.89       92.03      8.32 o 
  -2  -7   8      258.47      266.53     11.52 o 
  -1  -7   8       61.31       63.48      7.45 o 
   0  -7   8      523.02      491.98     18.20 o 
   1  -7   8     1265.44     1316.84     21.53 o 
   2  -7   8       65.50       73.93      5.83 o 
   3  -7   8      741.16      741.49     19.15 o 
   4  -7   8        0.01        3.26      5.68 o 
   5  -7   8      598.97      617.41     31.11 o 
   6  -7   8        1.02       -4.23      6.85 o 
  -7  -6   8       10.58        7.23      6.41 o 
  -6  -6   8       14.33       15.34      6.28 o 
  -5  -6   8       57.23       63.20      7.57 o 
  -4  -6   8       22.69       27.68      6.99 o 
  -3  -6   8        4.10        8.30      6.51 o 
  -2  -6   8        3.79        5.01      6.99 o 
  -1  -6   8       35.01       26.26      5.92 o 
   0  -6   8       64.50       52.39      4.76 o 
   1  -6   8        3.26        6.48      4.59 o 
   2  -6   8       19.37       25.77      4.46 o 
   3  -6   8      461.12      434.32     15.97 o 
   4  -6   8      217.22      219.31     10.99 o 
   5  -6   8      925.28      964.47     25.38 o 
   6  -6   8      104.25      105.50     11.73 o 
   7  -6   8       40.20       50.96     12.33 o 
  -7  -5   8        4.17        9.09      6.26 o 
  -6  -5   8        4.68        6.54      5.52 o 
  -5  -5   8       65.98       70.88      7.31 o 
  -4  -5   8        0.06        2.47      4.83 o 
  -3  -5   8      297.23      264.30     10.67 o 
  -2  -5   8       17.70       19.22      5.17 o 
  -1  -5   8       90.06       80.71      7.07 o 
   0  -5   8       43.25       49.27      4.36 o 
   1  -5   8      174.88      142.04      6.10 o 
   2  -5   8      502.24      491.24     11.07 o 
   3  -5   8       66.79       80.86      5.56 o 
   4  -5   8      421.88      406.64     19.40 o 
   5  -5   8      668.76      660.35     18.35 o 
   6  -5   8       23.78       43.23      7.54 o 
   7  -5   8      213.73      207.83     21.32 o 
  -8  -4   8        7.75       11.61      6.46 o 
  -7  -4   8       40.76       39.83      8.55 o 
  -6  -4   8       14.17        9.52      4.34 o 
  -5  -4   8       37.58       41.35      4.94 o 
  -4  -4   8       92.77      105.78      5.99 o 
  -3  -4   8      222.50      215.02      7.18 o 
  -2  -4   8      151.90      155.99      8.38 o 
  -1  -4   8      118.66      118.55     22.42 o 
   0  -4   8      260.67      275.14      7.52 o 
   1  -4   8      523.65      471.86     10.18 o 
   2  -4   8      104.85      104.24      5.53 o 
   3  -4   8      198.65      171.18      6.71 o 
   4  -4   8      978.85      948.78     21.11 o 
   5  -4   8       74.32       65.89      7.10 o 
   6  -4   8      438.94      471.74     15.83 o 
   7  -4   8       39.58       33.93      7.54 o 
   8  -4   8        1.64       -1.02      7.01 o 
  -8  -3   8       44.99       77.42      8.41 o 
  -7  -3   8        2.86        7.52      4.72 o 
  -6  -3   8        2.73       -0.37      3.94 o 
  -5  -3   8       42.03       50.15      6.33 o 
  -4  -3   8      145.59      153.14      6.38 o 
  -3  -3   8      429.37      403.15      9.29 o 
  -2  -3   8      116.03      118.23      6.14 o 
  -1  -3   8      645.64      608.48      9.24 o 
   0  -3   8       87.10      100.48      6.02 o 
   1  -3   8     1711.90     1606.73     19.20 o 
   2  -3   8     1193.70     1177.21     18.06 o 
   3  -3   8      258.95      244.81      7.21 o 
   4  -3   8     3345.57     3295.59     52.74 o 
   5  -3   8        0.46        8.22      4.83 o 
   6  -3   8     1206.40     1211.48     25.82 o 
   7  -3   8       45.58       46.56      9.25 o 
   8  -3   8      253.38      309.47     13.96 o 
  -8  -2   8      114.79      111.28      9.56 o 
  -7  -2   8      115.13      124.45      7.47 o 
  -6  -2   8       16.79        8.48      4.02 o 
  -5  -2   8      171.66      196.89      7.26 o 
  -4  -2   8      396.69      347.11      8.64 o 
  -3  -2   8        2.10        5.18      2.78 o 
  -2  -2   8     2011.87     2016.35     33.03 o 
  -1  -2   8       19.78       22.29      2.84 o 
   0  -2   8      860.44      777.65     29.24 o 
   1  -2   8      585.82      607.37     26.50 o 
   2  -2   8      241.38      213.96      5.34 o 
   3  -2   8      600.76      563.03      9.57 o 
   4  -2   8        7.67        8.65      5.42 o 
   5  -2   8       50.82       37.28      4.52 o 
   6  -2   8      907.24      882.64     20.56 o 
   7  -2   8      113.80      108.45      8.74 o 
   8  -2   8      213.44      241.67     34.45 o 
   9  -2   8        0.25       -2.28      8.49 o 
  -8  -1   8        0.03       -5.58      5.58 o 
  -7  -1   8        0.23       -3.53      6.67 o 
  -6  -1   8       47.78       68.30      7.30 o 
  -5  -1   8       63.01       66.26      4.98 o 
  -4  -1   8       21.70       19.38      3.41 o 
  -3  -1   8      286.43      263.01      9.15 o 
  -2  -1   8     2609.38     2486.05     39.05 o 
  -1  -1   8       25.18       17.75      2.02 o 
   0  -1   8      640.17      607.14      8.89 o 
   1  -1   8      279.84      295.71      5.88 o 
   2  -1   8       13.35       18.09      2.43 o 
   3  -1   8        5.36        6.10      2.25 o 
   4  -1   8       74.81       63.05      4.54 o 
   5  -1   8       96.83       94.41      5.63 o 
   6  -1   8      393.01      348.49     11.26 o 
   7  -1   8        4.97        2.87      4.09 o 
   8  -1   8       76.64       87.35      6.81 o 
   9  -1   8        0.55        2.11      6.29 o 
  -8   0   8        0.43       15.06     18.22 o 
  -7   0   8        0.41        4.30      6.07 o 
  -6   0   8      154.82      134.04      6.53 o 
  -5   0   8       24.82       30.06      4.12 o 
  -4   0   8      136.48      156.71      6.02 o 
  -3   0   8       10.94        6.32      2.65 o 
  -2   0   8     1277.90     1223.78     19.78 o 
  -1   0   8       22.78       16.51      1.86 o 
   0   0   8     5283.16     5246.10     53.05 o 
   1   0   8       61.87       76.94      5.10 o 
   2   0   8      595.78      537.28      8.44 o 
   3   0   8     1672.29     1602.10     19.08 o 
   4   0   8      594.42      587.34     33.87 o 
   5   0   8      586.77      548.39     11.43 o 
   6   0   8        9.45        9.32      3.86 o 
   7   0   8      404.12      416.90     16.75 o 
   8   0   8       54.25       55.42      6.04 o 
   9   0   8      223.99      239.24     10.09 o 
  -8   1   8       39.07       40.09      7.02 o 
  -7   1   8       17.34        4.95      4.85 o 
  -6   1   8        1.88        3.53      3.63 o 
  -5   1   8       35.54       41.23      4.36 o 
  -4   1   8      175.14      182.51      7.61 o 
  -3   1   8      927.74      882.35     14.69 o 
  -2   1   8     2100.82     2040.45     26.94 o 
  -1   1   8     3486.00     3439.41     35.60 o 
   0   1   8      335.30      307.39      5.53 o 
   1   1   8      151.14      232.99      5.00 o 
   2   1   8       87.01       90.19      3.53 o 
   3   1   8       45.80       54.69      4.05 o 
   4   1   8      415.57      463.80      8.02 o 
   5   1   8       94.51       92.66      6.31 o 
   6   1   8      551.85      532.91     12.67 o 
   7   1   8      332.15      287.15      9.13 o 
   8   1   8       41.29       31.70      5.30 o 
   9   1   8       37.90       42.42      6.06 o 
  -9   2   8        0.02        4.72      9.65 o 
  -8   2   8       75.81       81.95      8.24 o 
  -7   2   8        0.12        3.56      5.12 o 
  -6   2   8       58.43       80.98      5.67 o 
  -5   2   8      402.68      365.88      9.07 o 
  -4   2   8      327.10      320.28      8.07 o 
  -3   2   8      104.51      100.13      5.74 o 
  -2   2   8      767.29      799.86     18.25 o 
  -1   2   8     5271.18     5651.29     56.60 o 
   0   2   8      115.39      133.36      3.63 o 
   1   2   8     7347.78     7295.32     72.40 o 
   2   2   8       47.01       48.92      2.83 o 
   3   2   8      919.37      940.37     12.53 o 
   4   2   8     1565.54     1579.29     18.94 o 
   5   2   8      653.37      585.19     11.61 o 
   6   2   8      371.91      365.06     11.29 o 
   7   2   8        2.12        1.91      3.75 o 
   8   2   8       14.42        7.47      4.44 o 
   9   2   8        1.51        5.47      4.88 o 
  10   2   8       27.36       33.99     11.65 o 
  -8   3   8       18.13       22.39      6.91 o 
  -7   3   8       28.98       28.47      6.02 o 
  -6   3   8      265.58      219.45      7.51 o 
  -5   3   8       30.36       48.02      4.34 o 
  -4   3   8       83.32       92.47      7.27 o 
  -3   3   8      145.55      147.56      5.19 o 
  -2   3   8       25.96       32.04      3.03 o 
  -1   3   8     2420.71     2440.66     25.97 o 
   0   3   8     1598.05     1573.37     17.77 o 
   1   3   8     5226.17     5192.35     52.38 o 
   2   3   8       81.61       76.74      3.10 o 
   3   3   8     1332.16     1289.28     15.72 o 
   4   3   8      125.38      100.64      7.02 o 
   5   3   8     1437.52     1535.47     23.42 o 
   6   3   8      439.31      434.26     10.23 o 
   7   3   8       21.13       25.35      4.38 o 
   8   3   8       44.77       57.38      5.80 o 
   9   3   8      129.96      107.49      9.31 o 
  10   3   8        9.25        7.87      7.11 o 
  -8   4   8       22.59       46.25      7.63 o 
  -7   4   8       40.81       39.97      6.48 o 
  -6   4   8      132.10      153.09      8.10 o 
  -5   4   8       50.90       41.98      4.34 o 
  -4   4   8       25.73       31.71      3.56 o 
  -3   4   8      362.41      335.13     11.29 o 
  -2   4   8      259.32      265.11      4.94 o 
  -1   4   8     1226.83     1283.74     14.98 o 
   0   4   8      150.70      165.46      4.41 o 
   1   4   8     5300.60     5392.02     54.15 o 
   2   4   8      474.73      441.18      6.90 o 
   3   4   8     5053.70     5274.71     53.63 o 
   4   4   8      522.62      475.57      7.71 o 
   5   4   8     1298.59     1296.75     19.48 o 
   6   4   8     1455.61     1454.00     22.03 o 
   7   4   8       78.41       80.73      5.71 o 
   8   4   8       30.93       41.44      6.97 o 
   9   4   8       67.28       87.15      9.02 o 
  10   4   8        9.54       20.10      9.73 o 
  -8   5   8        7.93        8.81      6.09 o 
  -7   5   8      286.60      332.72     18.08 o 
  -6   5   8        0.41        2.72      4.55 o 
  -5   5   8       74.52       96.55      5.48 o 
  -4   5   8      617.90      584.23     11.32 o 
  -3   5   8      618.18      601.51     26.47 o 
  -2   5   8       41.41       35.10      2.85 o 
  -1   5   8      201.13      141.57      3.62 o 
   0   5   8      705.02      613.00      8.34 o 
   1   5   8       24.43       20.64      1.88 o 
   2   5   8     5492.42     5691.36     57.19 o 
   3   5   8      108.59      108.82      3.44 o 
   4   5   8      101.96      104.99      5.68 o 
   5   5   8      195.68      184.08      6.12 o 
   6   5   8      983.83      935.07     15.93 o 
   7   5   8      442.97      437.91     14.15 o 
   8   5   8       14.75       15.74      5.99 o 
   9   5   8       38.22       40.08      7.93 o 
  10   5   8       31.79       38.62      8.53 o 
  -8   6   8       29.84       29.56      6.80 o 
  -7   6   8        2.67        7.78      5.74 o 
  -6   6   8       52.61       59.10      6.77 o 
  -5   6   8      188.62      184.37      6.81 o 
  -4   6   8       12.48       20.45      3.71 o 
  -3   6   8       69.75       69.79      4.24 o 
  -2   6   8      866.54      922.84     19.22 o 
  -1   6   8        2.73        2.89      1.61 o 
   0   6   8      959.46      866.41     10.86 o 
   1   6   8       47.62       49.82      4.21 o 
   2   6   8     3270.70     3388.05     41.45 o 
   3   6   8      926.35     1017.22     15.55 o 
   4   6   8     1219.44     1175.29     17.89 o 
   5   6   8      724.97      708.25     12.46 o 
   6   6   8        5.30        4.17      4.74 o 
   7   6   8       11.63       17.48      5.82 o 
   8   6   8      120.62      121.01     10.61 o 
   9   6   8        0.28        0.98      7.01 o 
  10   6   8        1.37       -4.60      6.89 o 
  -8   7   8        1.62       -5.69      5.69 o 
  -7   7   8       94.88      113.53      9.01 o 
  -6   7   8      392.94      423.22     13.22 o 
  -5   7   8       14.20       13.68      5.85 o 
  -4   7   8      380.12      382.06     15.59 o 
  -3   7   8        1.41        0.01      2.01 o 
  -2   7   8       28.70       37.70      2.66 o 
  -1   7   8       20.86       14.35      3.11 o 
   0   7   8        9.36       11.15      2.03 o 
   1   7   8        2.53        1.93      2.40 o 
   2   7   8      545.03      441.48      8.74 o 
   3   7   8      116.66      101.72      4.67 o 
   4   7   8     1061.18     1031.63     16.22 o 
   5   7   8       82.84       81.60      9.28 o 
   6   7   8      665.81      672.39     17.16 o 
   7   7   8      327.09      366.83     17.91 o 
   8   7   8       12.91       17.98      6.23 o 
   9   7   8       82.93       70.41      8.50 o 
  10   7   8        1.03       -5.60      9.77 o 
  -8   8   8        0.43       -2.67      6.48 o 
  -7   8   8       98.61       99.74      8.66 o 
  -6   8   8       66.57       57.46      6.57 o 
  -5   8   8        0.60        2.75      3.54 o 
  -4   8   8      411.94      442.22      9.83 o 
  -3   8   8       33.39       35.54      2.99 o 
  -2   8   8      205.43      208.39     10.15 o 
  -1   8   8      742.99      761.96     10.35 o 
   0   8   8        5.07        2.76      2.99 o 
   1   8   8      550.68      500.47     13.31 o 
   2   8   8      381.37      408.50     11.47 o 
   3   8   8      405.89      380.56      8.45 o 
   4   8   8      152.55      143.15      5.71 o 
   5   8   8       13.36       19.36      4.12 o 
   6   8   8       22.35       21.22      5.34 o 
   7   8   8       31.75       38.76     11.15 o 
   8   8   8        0.89        9.63      6.28 o 
   9   8   8       34.27       31.80      7.72 o 
  10   8   8        9.01       15.33     11.45 o 
  -7   9   8      120.99      120.57     10.69 o 
  -6   9   8      101.44       97.46      9.17 o 
  -5   9   8      254.14      277.55      8.60 o 
  -4   9   8      582.87      585.11     11.76 o 
  -3   9   8       28.02       26.88      3.01 o 
  -2   9   8     2688.08     2673.39     32.02 o 
  -1   9   8     2194.07     2113.17     88.19 o 
   0   9   8      104.24       84.06      6.82 o 
   1   9   8     1004.94      940.96     15.00 o 
   2   9   8      972.54      898.98     18.43 o 
   3   9   8     1811.46     1715.73     29.82 o 
   4   9   8      121.10      117.93      5.44 o 
   5   9   8     2721.93     2766.47     36.50 o 
   6   9   8        8.73        8.73      8.77 o 
   7   9   8        2.15        0.78      7.15 o 
   8   9   8       23.26       24.21      6.73 o 
   9   9   8       33.07       20.75      7.23 o 
  -7  10   8       12.63       24.00     10.39 o 
  -6  10   8        8.66       16.50      5.64 o 
  -5  10   8      207.77      245.64     10.03 o 
  -4  10   8        7.78       10.77      3.84 o 
  -3  10   8      776.33      804.90     14.03 o 
  -2  10   8     1459.88     1372.53     20.09 o 
  -1  10   8      759.84      767.00     13.34 o 
   0  10   8      382.52      364.86      8.32 o 
   1  10   8      165.81      146.02      5.53 o 
   2  10   8      267.64      263.88      7.19 o 
   3  10   8      110.03      111.45      5.51 o 
   4  10   8       27.48       17.40      3.58 o 
   5  10   8      326.85      320.72      8.81 o 
   6  10   8      125.79      136.33     11.09 o 
   7  10   8      121.13      144.08      9.88 o 
   8  10   8        6.16        2.19      5.74 o 
   9  10   8       51.30       55.98      8.68 o 
  -5  11   8        7.17        9.45      7.25 o 
  -4  11   8      106.87      100.20      5.80 o 
  -3  11   8      243.15      264.03      9.11 o 
  -2  11   8      135.74      117.21      5.67 o 
  -1  11   8        5.07        9.48      3.23 o 
   0  11   8      189.63      180.60      6.18 o 
   1  11   8      181.53      186.96     10.75 o 
   2  11   8       41.08       42.32      4.04 o 
   3  11   8      373.13      356.64      8.92 o 
   4  11   8      156.50      148.79      6.29 o 
   5  11   8     1292.88     1347.34     21.32 o 
   6  11   8       29.19       28.66      8.65 o 
   7  11   8      199.57      197.32     34.59 o 
   8  11   8       82.31       96.21     10.15 o 
   9  11   8        0.19       -3.96      6.43 o 
  -4  12   8      102.71      103.93      7.70 o 
  -3  12   8      489.41      518.41     14.10 o 
  -2  12   8        0.53        4.63      5.94 o 
  -1  12   8      769.12      805.33     24.51 o 
   0  12   8      286.39      291.77      8.42 o 
   1  12   8        3.28       -1.33      3.17 o 
   2  12   8       63.32       58.82      4.54 o 
   3  12   8        0.99       -1.87      3.39 o 
   4  12   8        5.08        6.57      4.76 o 
   5  12   8       20.54       14.73      4.08 o 
   6  12   8      237.53      246.84      9.30 o 
   7  12   8        6.63       10.15      6.13 o 
   8  12   8        4.27        9.27      6.14 o 
   9  12   8       32.93       29.64      9.69 o 
  -4  13   8        1.68        2.47      5.19 o 
  -3  13   8       41.03       52.72      6.57 o 
  -2  13   8      106.21      106.21      7.81 o 
  -1  13   8      282.78      278.84     10.59 o 
   0  13   8      232.62      232.61     14.41 o 
   1  13   8      242.07      212.33     22.70 o 
   2  13   8       38.55       52.55      4.85 o 
   3  13   8       93.00       84.61      5.49 o 
   4  13   8      308.28      309.63     13.59 o 
   5  13   8       69.55       72.05      6.62 o 
   6  13   8       48.73       48.26      5.49 o 
   7  13   8       20.54       14.13      6.54 o 
   8  13   8        3.83       -2.96      6.33 o 
  -4  14   8        7.77       12.92      6.15 o 
  -3  14   8       15.48       19.77      5.94 o 
  -2  14   8      273.06      306.02     17.55 o 
  -1  14   8        1.14        6.86      5.31 o 
   0  14   8        1.61       -4.19      4.19 o 
   1  14   8        4.54       12.30      5.11 o 
   2  14   8        3.12        9.18      5.23 o 
   3  14   8       40.81       34.05      6.21 o 
   4  14   8       10.35       11.99      5.27 o 
   5  14   8        3.41        2.00      5.82 o 
   6  14   8        7.75       11.01      5.67 o 
   7  14   8        4.95       12.73      8.85 o 
   8  14   8        8.08       19.58     11.37 o 
  -4  15   8        1.00       -7.61      7.61 o 
  -3  15   8        0.81        5.79      5.82 o 
  -2  15   8      365.36      395.21     14.23 o 
  -1  15   8        1.49       12.81      5.73 o 
   0  15   8      436.81      426.20     14.03 o 
   1  15   8       11.86        4.07      6.83 o 
   2  15   8      246.65      217.84     16.97 o 
   3  15   8      124.07      136.76      9.25 o 
   4  15   8       24.22       18.20      5.86 o 
   5  15   8        2.26       10.54      5.76 o 
   6  15   8        1.64        2.67      5.68 o 
   7  15   8        3.05        6.37     10.33 o 
  -3  16   8       80.38       81.99      8.97 o 
  -2  16   8       99.78      123.82     26.96 o 
  -1  16   8       61.20       40.05      7.68 o 
   0  16   8      434.68      437.68     19.28 o 
   1  16   8        1.28       -3.12      5.68 o 
   2  16   8      157.31      156.91      9.96 o 
   3  16   8       78.57       71.48      7.86 o 
   4  16   8       20.74       23.55      6.51 o 
   5  16   8       28.16       39.53      7.23 o 
   6  16   8       34.12       30.64      7.37 o 
  -1  17   8        8.68       18.07      7.02 o 
   0  17   8        7.76        8.68      6.74 o 
   1  17   8       40.57       47.59      7.88 o 
   2  17   8      230.30      239.03     12.50 o 
   3  17   8        5.40       -0.80      5.95 o 
   4  17   8       42.67       49.10      9.59 o 
   5  17   8       31.64       42.08     11.09 o 
  -2 -10   9        6.09        2.25      7.15 o 
  -1 -10   9       30.38       35.57     16.93 o 
   0 -10   9       35.87       34.42      7.93 o 
   1 -10   9       21.87        8.10      6.85 o 
   2 -10   9      293.23      283.12     17.94 o 
  -4  -9   9       30.81       34.39      8.06 o 
  -3  -9   9        0.54       -2.63      7.81 o 
  -2  -9   9        9.17       13.68      7.18 o 
  -1  -9   9        0.30       -5.65      5.65 o 
   0  -9   9        9.78        3.51      9.27 o 
   1  -9   9       41.14       33.57      7.73 o 
   2  -9   9      274.96      313.89     13.27 o 
   3  -9   9        8.45        4.35      6.97 o 
  -5  -8   9       10.75        5.73      6.93 o 
  -4  -8   9        6.76        9.04     12.27 o 
  -3  -8   9       34.27       37.95      7.60 o 
  -2  -8   9      145.31      161.18     10.34 o 
  -1  -8   9       49.43       42.64     12.59 o 
   0  -8   9       50.87       54.47      7.80 o 
   1  -8   9       23.24       37.87      5.70 o 
   2  -8   9        1.11        0.93      7.50 o 
   3  -8   9       56.96       58.70      8.13 o 
   4  -8   9       42.44       48.15      8.12 o 
  -6  -7   9        0.79       -6.17      6.17 o 
  -5  -7   9       11.63        6.83      6.42 o 
  -4  -7   9       83.47       61.34      7.93 o 
  -3  -7   9        0.08       -0.51      5.09 o 
  -2  -7   9       11.04       11.14      5.81 o 
  -1  -7   9        7.71       -1.63      6.49 o 
   0  -7   9       49.19       46.25      7.29 o 
   1  -7   9       72.78       79.02      6.11 o 
   2  -7   9      172.66      178.76      8.03 o 
   3  -7   9      458.98      456.52     19.36 o 
   4  -7   9        0.17        8.52      6.27 o 
   5  -7   9       98.22      104.65     10.06 o 
  -7  -6   9       10.48        8.41     10.01 o 
  -6  -6   9        1.78       11.65      6.40 o 
  -5  -6   9      136.67      152.36     16.17 o 
  -4  -6   9        8.66       11.58      5.80 o 
  -3  -6   9      157.49      166.10     17.75 o 
  -2  -6   9       96.79       98.28      8.73 o 
  -1  -6   9      492.95      429.59     14.19 o 
   0  -6   9        1.27       -1.05      6.97 o 
   1  -6   9       30.19       26.70      6.22 o 
   2  -6   9        2.26        0.71      4.03 o 
   3  -6   9      501.52      510.58     24.56 o 
   4  -6   9        5.27       14.56      6.35 o 
   5  -6   9      231.63      238.68     12.12 o 
   6  -6   9       23.33        3.62      7.23 o 
  -7  -5   9        0.21        6.10      6.63 o 
  -6  -5   9       39.36       33.45      6.94 o 
  -5  -5   9        4.11        7.52      5.43 o 
  -4  -5   9       51.64       62.60      7.35 o 
  -3  -5   9      391.08      427.13     14.20 o 
  -2  -5   9       15.52       18.36      5.42 o 
  -1  -5   9      462.54      480.30     14.97 o 
   0  -5   9       81.54       92.21      5.67 o 
   1  -5   9      102.80       92.43      6.00 o 
   2  -5   9       21.31       17.03      4.24 o 
   3  -5   9       18.99       13.52      8.43 o 
   4  -5   9       27.98       22.60      6.04 o 
   5  -5   9       20.65       27.18      6.77 o 
   6  -5   9       71.25       73.19     17.89 o 
   7  -5   9      201.72      213.84     26.78 o 
  -7  -4   9        1.64        4.33      4.93 o 
  -6  -4   9       89.63       99.92      8.71 o 
  -5  -4   9      125.02      104.11     14.83 o 
  -4  -4   9       17.67       27.52      6.81 o 
  -3  -4   9      702.75      740.95     18.66 o 
  -2  -4   9      145.59      128.48     23.48 o 
  -1  -4   9     1823.00     1831.94     33.88 o 
   0  -4   9      393.91      402.64      9.49 o 
   1  -4   9     1009.86      995.53     16.75 o 
   2  -4   9     1453.62     1471.41     22.46 o 
   3  -4   9      584.47      585.96     17.75 o 
   4  -4   9     1446.04     1371.60     27.43 o 
   5  -4   9       76.07       65.85      8.79 o 
   6  -4   9      508.38      450.87     15.57 o 
   7  -4   9        4.77       14.10      7.02 o 
  -8  -3   9        0.14        0.44      8.77 o 
  -7  -3   9        3.31        8.10      4.91 o 
  -6  -3   9        0.07        0.23      4.17 o 
  -5  -3   9        3.15        5.53      5.55 o 
  -4  -3   9      134.24      131.70      6.27 o 
  -3  -3   9      153.59      153.12      6.30 o 
  -2  -3   9      355.94      387.07      9.18 o 
  -1  -3   9     1085.58     1004.88     21.51 o 
   0  -3   9      497.74      467.93     10.00 o 
   1  -3   9     2380.15     2253.82     30.58 o 
   2  -3   9      225.69      229.72      7.38 o 
   3  -3   9      129.43      125.44      7.65 o 
   4  -3   9      187.85      210.92      9.77 o 
   5  -3   9       90.62       90.07      7.90 o 
   6  -3   9      501.42      487.30     15.96 o 
   7  -3   9        0.87       -2.77      6.59 o 
   8  -3   9      169.97      164.12     13.89 o 
  -8  -2   9        0.31        0.26      6.35 o 
  -7  -2   9        2.50        0.04      4.40 o 
  -6  -2   9       22.38       22.05      4.73 o 
  -5  -2   9       98.06      104.42      8.64 o 
  -4  -2   9       13.59       12.52      3.64 o 
  -3  -2   9      112.30      101.34      5.32 o 
  -2  -2   9      294.48      289.53      7.76 o 
  -1  -2   9      527.64      504.01     10.20 o 
   0  -2   9       91.25       77.39      4.33 o 
   1  -2   9      202.99      190.51      5.08 o 
   2  -2   9      331.63      319.40     12.13 o 
   3  -2   9      521.05      511.09      9.13 o 
   4  -2   9      165.06      163.49      8.64 o 
   5  -2   9      318.66      332.55     11.78 o 
   6  -2   9      351.34      327.60     12.55 o 
   7  -2   9        0.01        2.33      6.15 o 
   8  -2   9      283.91      269.95     13.01 o 
  -8  -1   9       27.32       23.56     12.45 o 
  -7  -1   9        1.94        1.29      4.47 o 
  -6  -1   9       55.71       58.74      5.96 o 
  -5  -1   9       22.56       14.98      4.02 o 
  -4  -1   9       24.13       24.67      4.02 o 
  -3  -1   9       77.42       76.26      8.58 o 
  -2  -1   9       94.83       84.91      4.75 o 
  -1  -1   9      614.25      652.22     11.88 o 
   0  -1   9     2559.91     2409.50     45.58 o 
   1  -1   9      819.62      739.56     22.66 o 
   2  -1   9     2356.04     2340.50     26.53 o 
   3  -1   9        1.45        1.70      2.51 o 
   4  -1   9      688.34      633.60     14.92 o 
   5  -1   9      645.22      613.36     12.78 o 
   6  -1   9        2.36       -1.80      3.64 o 
   7  -1   9       27.45       18.24      5.02 o 
   8  -1   9       29.16       37.86     11.17 o 
   9  -1   9        0.32        4.40      8.57 o 
  -8   0   9        5.44        1.86      5.98 o 
  -7   0   9        0.09       -4.45      5.00 o 
  -6   0   9        4.46        5.70      3.91 o 
  -5   0   9        0.92        6.99      3.63 o 
  -4   0   9       29.79       16.84      3.39 o 
  -3   0   9        8.40        5.02      3.03 o 
  -2   0   9        3.14        6.56      2.69 o 
  -1   0   9       45.24       44.83      3.67 o 
   0   0   9     2316.95     2247.37     24.93 o 
   1   0   9      223.75      202.74      6.15 o 
   2   0   9     4107.37     4261.24     44.68 o 
   3   0   9       27.85       28.01      3.00 o 
   4   0   9     4848.61     4990.45     60.72 o 
   5   0   9        9.44        5.16      3.39 o 
   6   0   9       42.13       50.57      4.99 o 
   7   0   9      437.74      448.51     11.83 o 
   8   0   9       24.77       17.51      5.07 o 
   9   0   9       69.52       89.10      7.62 o 
  -8   1   9      114.37      118.24     17.11 o 
  -7   1   9       33.24       11.59      5.85 o 
  -6   1   9      255.16      266.18     10.13 o 
  -5   1   9       28.11       20.90      4.11 o 
  -4   1   9      275.63      280.27      7.96 o 
  -3   1   9     1208.26     1232.34     18.84 o 
  -2   1   9     2236.10     2145.97     36.59 o 
  -1   1   9      937.78      842.06     37.60 o 
   0   1   9      169.01      150.49      4.73 o 
   1   1   9     2764.17     2816.63     30.48 o 
   2   1   9      740.55      706.69     10.31 o 
   3   1   9      529.72      503.46     10.83 o 
   4   1   9       17.91       19.27      2.94 o 
   5   1   9       19.97       31.25      4.10 o 
   6   1   9       18.31       12.61      4.22 o 
   7   1   9       19.01       24.52      5.09 o 
   8   1   9       12.67       14.59      6.51 o 
   9   1   9       13.41        8.13      5.30 o 
  -8   2   9        7.32        2.27      6.16 o 
  -7   2   9       63.69       70.99      7.55 o 
  -6   2   9       83.90       90.90      5.93 o 
  -5   2   9       44.08       27.90      4.28 o 
  -4   2   9      124.99      111.42      9.71 o 
  -3   2   9       82.39       78.05      4.74 o 
  -2   2   9      537.65      474.26     17.61 o 
  -1   2   9      108.91      113.32      3.47 o 
   0   2   9      344.27      356.13      6.31 o 
   1   2   9     4510.09     4505.35     46.39 o 
   2   2   9      644.37      609.31      9.28 o 
   3   2   9     1572.93     1535.63     18.51 o 
   4   2   9      282.76      319.75      9.44 o 
   5   2   9        2.18        2.95      3.17 o 
   6   2   9      238.49      238.95      8.08 o 
   7   2   9       17.73       19.21      4.41 o 
   8   2   9        1.34        3.07      4.92 o 
   9   2   9       53.56       58.74     11.67 o 
  -8   3   9        6.40       -2.30     11.91 o 
  -7   3   9       25.50       13.62      5.55 o 
  -6   3   9      137.46      141.06      6.89 o 
  -5   3   9        5.41        8.42      4.54 o 
  -4   3   9      704.00      722.08     13.31 o 
  -3   3   9      250.27      223.78      6.62 o 
  -2   3   9      331.12      296.82      7.23 o 
  -1   3   9     4167.92     4328.91     44.31 o 
   0   3   9     1184.88     1206.28     14.63 o 
   1   3   9     3606.53     3483.93     36.48 o 
   2   3   9      694.54      694.59     10.01 o 
   3   3   9     5988.91     6051.22     61.49 o 
   4   3   9       25.05       35.09      3.41 o 
   5   3   9     2231.65     2285.62     33.59 o 
   6   3   9      166.87      158.93      6.72 o 
   7   3   9       96.54      109.74     13.69 o 
   8   3   9      246.77      257.58     12.16 o 
   9   3   9        3.57       -4.57      6.29 o 
  -8   4   9       13.07        8.79      6.19 o 
  -7   4   9        6.25        8.39      5.31 o 
  -6   4   9      110.73      122.49      6.31 o 
  -5   4   9      209.09      212.97      7.40 o 
  -4   4   9      424.18      411.51     11.46 o 
  -3   4   9      178.65      153.01      5.49 o 
  -2   4   9        0.11        0.86      2.33 o 
  -1   4   9      472.01      486.10      9.49 o 
   0   4   9      159.74      127.90      3.70 o 
   1   4   9      148.44      146.26      4.01 o 
   2   4   9       84.03      113.14      5.57 o 
   3   4   9     4401.14     4401.27     48.22 o 
   4   4   9      224.12      226.40      5.50 o 
   5   4   9     1072.54     1014.72     16.47 o 
   6   4   9      122.44      114.98      6.19 o 
   7   4   9       30.98       25.37      7.87 o 
   8   4   9       95.74      112.08      8.89 o 
   9   4   9       33.47       24.94      7.20 o 
  -8   5   9        1.89        0.89      6.24 o 
  -7   5   9       43.17       39.14      7.79 o 
  -6   5   9        3.05        7.79      3.97 o 
  -5   5   9       21.13       24.26      4.10 o 
  -4   5   9        8.08        3.08      3.17 o 
  -3   5   9      722.66      772.97     13.32 o 
  -2   5   9       69.26       65.50      3.95 o 
  -1   5   9      107.02      108.93      4.44 o 
   0   5   9     1487.47     1564.70     17.92 o 
   1   5   9      901.04     1020.07     12.72 o 
   2   5   9      170.47      130.41      5.82 o 
   3   5   9        5.68        4.73      2.36 o 
   4   5   9     1010.72     1012.19     21.81 o 
   5   5   9      388.82      365.36     13.93 o 
   6   5   9      141.33      154.67      8.79 o 
   7   5   9       69.38       57.05      6.92 o 
   8   5   9      117.76      100.91     10.59 o 
   9   5   9        9.78        9.89      6.54 o 
  10   5   9        9.42       13.05     11.09 o 
  -8   6   9       17.55       13.77      6.91 o 
  -7   6   9      194.33      242.33     23.58 o 
  -6   6   9      169.97      176.61     11.87 o 
  -5   6   9      316.47      271.26      8.20 o 
  -4   6   9     1139.95     1135.18     18.08 o 
  -3   6   9       61.89       75.51      6.71 o 
  -2   6   9      358.05      342.25     10.06 o 
  -1   6   9      558.13      565.27      9.37 o 
   0   6   9       17.67       18.08      2.68 o 
   1   6   9      421.31      420.59      8.55 o 
   2   6   9       18.41       24.93      3.09 o 
   3   6   9       60.98       72.29      4.39 o 
   4   6   9     2359.67     2339.39     30.92 o 
   5   6   9      479.93      461.61     18.54 o 
   6   6   9      175.61      195.31     11.59 o 
   7   6   9      130.69      123.64      8.77 o 
   8   6   9       36.14       21.50      6.39 o 
   9   6   9       18.38       15.50      7.00 o 
  10   6   9        1.32       11.73     11.81 o 
  -8   7   9        0.52       -2.60      6.30 o 
  -7   7   9        4.51       -0.87      5.73 o 
  -6   7   9       33.28       30.47      5.81 o 
  -5   7   9      140.58      145.11      6.58 o 
  -4   7   9        3.62        4.05      3.35 o 
  -3   7   9      150.38      128.75      7.42 o 
  -2   7   9       81.28       81.49      3.49 o 
  -1   7   9     1094.46     1106.68     13.73 o 
   0   7   9      430.64      437.91     19.69 o 
   1   7   9       20.13       23.14      4.29 o 
   2   7   9      950.33      880.82     32.22 o 
   3   7   9      361.40      341.64      8.04 o 
   4   7   9      653.43      666.82     12.25 o 
   5   7   9      456.66      437.60     16.51 o 
   6   7   9     1122.09     1146.45     35.35 o 
   7   7   9        1.32       -1.77      4.63 o 
   8   7   9      165.18      176.67     10.78 o 
   9   7   9        7.04       -1.87      6.42 o 
  -7   8   9        3.38        5.00      5.49 o 
  -6   8   9       53.16       41.65      6.60 o 
  -5   8   9      330.13      351.83      9.63 o 
  -4   8   9     1074.48     1067.12     17.43 o 
  -3   8   9       72.49       74.95      4.56 o 
  -2   8   9     2114.78     2111.50     23.89 o 
  -1   8   9      788.58      769.01     12.81 o 
   0   8   9      730.17      676.56     11.71 o 
   1   8   9     2977.18     2891.43     36.51 o 
   2   8   9      108.85       93.72      4.76 o 
   3   8   9      113.91       96.53      4.69 o 
   4   8   9       14.16        8.68      3.06 o 
   5   8   9      183.29      197.37      7.02 o 
   6   8   9       61.35       55.03      8.37 o 
   7   8   9        0.11        1.45      5.12 o 
   8   8   9       36.77       42.35      7.19 o 
   9   8   9        0.16        3.64      6.59 o 
  -7   9   9        5.44        3.94      5.77 o 
  -6   9   9        4.34       -1.70      5.44 o 
  -5   9   9       31.65       41.57      5.99 o 
  -4   9   9     1296.62     1305.42     20.39 o 
  -3   9   9       34.91       26.45      7.01 o 
  -2   9   9      455.05      450.97     11.56 o 
  -1   9   9      268.59      254.83      6.99 o 
   0   9   9     1067.81     1011.28     15.79 o 
   1   9   9      245.68      217.87      9.84 o 
   2   9   9        5.80        2.15      2.74 o 
   3   9   9      689.12      618.72     11.82 o 
   4   9   9      295.45      282.30      7.92 o 
   5   9   9        3.31       -3.17      3.17 o 
   6   9   9      131.47      121.06      8.72 o 
   7   9   9       28.42       33.74      6.59 o 
   8   9   9       58.37       59.02      9.25 o 
   9   9   9       15.14       11.08      9.89 o 
  -7  10   9        0.47        1.37      5.96 o 
  -6  10   9       68.13       60.62      7.63 o 
  -5  10   9       43.36       40.89      6.15 o 
  -4  10   9       43.29       45.40      6.03 o 
  -3  10   9        4.06        6.92      3.45 o 
  -2  10   9      731.91      732.11     13.19 o 
  -1  10   9     1544.37     1494.82     21.48 o 
   0  10   9     1833.37     1876.29     30.83 o 
   1  10   9     1165.89     1115.30     17.36 o 
   2  10   9       30.44       34.98      3.72 o 
   3  10   9     3056.68     2998.08     38.77 o 
   4  10   9       34.28       37.19      4.28 o 
   5  10   9        5.23        7.02      3.49 o 
   6  10   9      213.79      227.08     11.10 o 
   7  10   9      169.84      181.01     15.05 o 
   8  10   9       16.70       20.66      6.96 o 
   9  10   9       49.47       44.45      8.48 o 
  -6  11   9       39.63       34.91      9.25 o 
  -5  11   9        6.72       -6.65      6.65 o 
  -4  11   9        1.35       -2.58      4.60 o 
  -3  11   9      161.84      179.98      8.74 o 
  -2  11   9      108.32      104.07      5.51 o 
  -1  11   9        6.30        6.88      3.35 o 
   0  11   9      904.47      884.92     20.68 o 
   1  11   9        1.71        4.81      4.92 o 
   2  11   9      593.44      571.31     13.71 o 
   3  11   9       12.70        8.65      4.68 o 
   4  11   9       56.30       47.82      4.68 o 
   5  11   9      200.76      204.13     11.86 o 
   6  11   9       22.44       12.68      5.49 o 
   7  11   9       50.73       49.18      7.37 o 
   8  11   9        1.80        0.12      6.24 o 
   9  11   9        3.04        8.04      7.20 o 
  -4  12   9        3.35        0.30      4.81 o 
  -3  12   9       14.82        9.98      3.98 o 
  -2  12   9       28.98       33.22      4.45 o 
  -1  12   9     2388.89     2333.32     31.68 o 
   0  12   9      122.31      111.03      5.70 o 
   1  12   9      461.78      433.45      9.99 o 
   2  12   9      452.31      400.39      9.67 o 
   3  12   9        9.79       10.66      3.72 o 
   4  12   9      241.30      245.76     14.80 o 
   5  12   9       21.90       15.98      4.95 o 
   6  12   9       41.06       40.60      6.81 o 
   7  12   9       23.49       37.39      7.57 o 
   8  12   9        2.17       -2.26      6.38 o 
   9  12   9       12.54        4.64     10.25 o 
  -4  13   9       17.41       18.66      8.97 o 
  -3  13   9       17.29       15.04      5.58 o 
  -2  13   9        2.20        0.26      5.54 o 
  -1  13   9       48.64       54.98      6.35 o 
   0  13   9       99.41      100.23      6.06 o 
   1  13   9      620.95      594.78     12.56 o 
   2  13   9      173.58      158.30      6.65 o 
   3  13   9       90.68      103.30      6.04 o 
   4  13   9        2.88        5.07      3.99 o 
   5  13   9       11.48       11.19      4.12 o 
   6  13   9       91.24       99.65      6.62 o 
   7  13   9        0.40       -2.67      5.80 o 
   8  13   9       12.20        4.76     15.75 o 
  -4  14   9      164.72      198.37     15.49 o 
  -3  14   9       13.58       -2.82      5.12 o 
  -2  14   9       22.59       30.06      6.17 o 
  -1  14   9       31.19       30.75      6.20 o 
   0  14   9       11.95       19.53      5.84 o 
   1  14   9      363.49      361.15     12.29 o 
   2  14   9        9.71        8.89      4.88 o 
   3  14   9      218.47      219.45     10.10 o 
   4  14   9       32.04       43.30     10.41 o 
   5  14   9        9.52        1.10      4.46 o 
   6  14   9       74.05       86.00      8.96 o 
   7  14   9       40.18       41.10      7.85 o 
   8  14   9       24.72       34.71     11.05 o 
  -3  15   9       10.32       22.75      6.54 o 
  -2  15   9       82.21       82.11      9.79 o 
  -1  15   9        2.78       -2.37      5.40 o 
   0  15   9      139.39      174.81      9.57 o 
   1  15   9       19.88       20.01      5.99 o 
   2  15   9      112.72      116.11      8.80 o 
   3  15   9        8.88        5.76      5.04 o 
   4  15   9       66.69       64.12      8.37 o 
   5  15   9       32.95       35.79      6.82 o 
   6  15   9       23.36       17.59      6.25 o 
   7  15   9       22.56       14.77      9.69 o 
  -3  16   9       18.66       12.65      6.53 o 
  -2  16   9       15.43       18.35      6.69 o 
  -1  16   9      112.46      114.85      9.90 o 
   0  16   9      224.98      269.98     12.52 o 
   1  16   9       16.41        7.14      5.75 o 
   2  16   9       94.72      105.92      8.99 o 
   3  16   9       15.25       23.43      6.51 o 
   4  16   9      193.81      206.38     20.48 o 
   5  16   9        0.62        3.29      5.95 o 
   6  16   9        5.56        4.23      6.33 o 
  -1  17   9        2.71        2.88      6.58 o 
   0  17   9        0.71        0.52      6.43 o 
   1  17   9       35.96       32.02      7.57 o 
   2  17   9        9.44       21.47      6.72 o 
   3  17   9        4.31       13.63      6.57 o 
   4  17   9       36.30       39.10      8.14 o 
   5  17   9        5.70       13.45     10.13 o 
  -2  -9  10        0.59       -2.10      6.97 o 
  -1  -9  10        6.11       15.95      7.06 o 
   0  -9  10        8.98       12.47      6.94 o 
   1  -9  10       17.84       19.42      7.34 o 
  -4  -8  10        9.91       13.27      9.19 o 
  -3  -8  10       14.66       18.56      7.42 o 
  -2  -8  10       92.64       96.57      9.58 o 
  -1  -8  10       26.78       20.83      7.13 o 
   0  -8  10       57.87       63.68      8.36 o 
   1  -8  10       76.61       88.99     10.31 o 
   2  -8  10      220.21      206.37     11.44 o 
   3  -8  10        2.23        0.33      6.35 o 
  -5  -7  10        3.06        9.13      6.93 o 
  -4  -7  10        0.45       -5.94      5.94 o 
  -3  -7  10       60.41       61.98      8.48 o 
  -2  -7  10       94.97       94.04     20.32 o 
  -1  -7  10        5.93        1.81      6.40 o 
   0  -7  10      163.82      156.60     10.42 o 
   1  -7  10      131.47      146.92     13.65 o 
   2  -7  10      242.40      274.62     10.01 o 
   3  -7  10      119.93      137.69     22.82 o 
   4  -7  10       21.65       14.72      9.79 o 
   5  -7  10      188.83      198.17     17.49 o 
  -6  -6  10        0.24        3.66      6.51 o 
  -5  -6  10        3.95        7.36      6.30 o 
  -4  -6  10       13.84       13.21      6.31 o 
  -3  -6  10        4.45        7.57      6.17 o 
  -2  -6  10      155.66      139.99     11.63 o 
  -1  -6  10       78.32       86.24      8.73 o 
   0  -6  10      281.21      303.74     13.04 o 
   1  -6  10       36.90       30.31      6.52 o 
   2  -6  10      177.40      170.15      8.22 o 
   3  -6  10       24.23       42.79      7.21 o 
   4  -6  10      513.91      535.26     17.12 o 
   5  -6  10      304.59      318.22     13.94 o 
  -6  -5  10        1.73        2.83      6.13 o 
  -5  -5  10       10.09       26.12      6.79 o 
  -4  -5  10       61.43       79.90     12.37 o 
  -3  -5  10       34.51       40.88      7.01 o 
  -2  -5  10       39.45       30.75      6.35 o 
  -1  -5  10      155.56      179.13     10.13 o 
   0  -5  10       55.31       55.28      7.36 o 
   1  -5  10      242.33      247.75      8.53 o 
   2  -5  10       11.24       16.40      4.49 o 
   3  -5  10      106.28       99.35      8.33 o 
   4  -5  10       52.55       59.26      7.49 o 
   5  -5  10       50.01       53.32      7.77 o 
   6  -5  10       24.29       18.75     10.17 o 
  -7  -4  10       14.88       18.70     10.99 o 
  -6  -4  10        3.55       17.87      6.73 o 
  -5  -4  10       28.78       24.07      6.32 o 
  -4  -4  10       11.64       10.51      5.83 o 
  -3  -4  10        2.00        1.86      5.10 o 
  -2  -4  10        7.83        9.57      5.56 o 
  -1  -4  10      664.41      709.81     18.64 o 
   0  -4  10      129.33      117.04      8.34 o 
   1  -4  10     1077.80     1093.72     18.39 o 
   2  -4  10        1.17       -1.01      3.67 o 
   3  -4  10      393.72      363.98     12.81 o 
   4  -4  10      280.00      269.15     11.70 o 
   5  -4  10        2.81        4.60      5.80 o 
   6  -4  10       27.23       46.37     18.10 o 
   7  -4  10        6.07        3.14      7.23 o 
  -7  -3  10        7.23       10.21      5.33 o 
  -6  -3  10       69.06       77.99      6.66 o 
  -5  -3  10       17.03       28.07      4.82 o 
  -4  -3  10       18.95       17.68      4.12 o 
  -3  -3  10      133.87      161.91      9.15 o 
  -2  -3  10       38.88       44.59      6.20 o 
  -1  -3  10       50.01       67.87     12.57 o 
   0  -3  10      255.47      269.44     10.86 o 
   1  -3  10      464.11      466.43     10.42 o 
   2  -3  10       34.87       30.52      4.13 o 
   3  -3  10      652.25      651.43     17.16 o 
   4  -3  10       21.28       19.01      5.38 o 
   5  -3  10      378.79      384.39     14.69 o 
   6  -3  10      139.75      139.92      9.92 o 
   7  -3  10        1.30       -5.89      6.50 o 
  -7  -2  10        0.98        2.93      4.70 o 
  -6  -2  10        5.23        9.02      4.62 o 
  -5  -2  10       17.79       24.18      4.63 o 
  -4  -2  10        4.71       10.38      4.16 o 
  -3  -2  10        7.47        5.10      3.57 o 
  -2  -2  10       52.65       56.11      4.67 o 
  -1  -2  10       35.21       28.29      3.88 o 
   0  -2  10      825.88      849.84     19.95 o 
   1  -2  10      402.43      404.70      9.33 o 
   2  -2  10      116.22      103.44      5.80 o 
   3  -2  10       39.93       49.03      4.63 o 
   4  -2  10       37.03       24.88      5.39 o 
   5  -2  10       76.25       89.32      7.80 o 
   6  -2  10       33.48       34.57      9.27 o 
   7  -2  10       78.00       80.18      8.84 o 
   8  -2  10        7.89       15.61      7.65 o 
  -8  -1  10       21.09       22.22     10.37 o 
  -7  -1  10       23.02       29.71      5.47 o 
  -6  -1  10       15.47       16.99      4.67 o 
  -5  -1  10        7.84        2.38      3.91 o 
  -4  -1  10      144.21      119.21      6.45 o 
  -3  -1  10      580.19      607.57     12.48 o 
  -2  -1  10      288.12      271.99      7.65 o 
  -1  -1  10     1081.13     1035.71     16.80 o 
   0  -1  10     2148.49     2202.75     29.83 o 
   1  -1  10       43.19       55.16      3.63 o 
   2  -1  10     5657.28     5744.27     59.43 o 
   3  -1  10       25.77       20.17      3.18 o 
   4  -1  10     1240.02     1221.13     19.41 o 
   5  -1  10      455.66      448.14     10.93 o 
   6  -1  10      159.25      188.43     10.50 o 
   7  -1  10        4.05        6.72     12.63 o 
   8  -1  10        0.18       -6.21      6.21 o 
  -8   0  10        5.72        9.18      6.81 o 
  -7   0  10        9.85       13.67      4.78 o 
  -6   0  10      120.37      119.33      8.48 o 
  -5   0  10       57.65       72.69      5.57 o 
  -4   0  10      187.72      203.51      7.29 o 
  -3   0  10       83.98       70.63      4.86 o 
  -2   0  10      472.62      438.52      9.67 o 
  -1   0  10       31.67       37.55      4.06 o 
   0   0  10      155.14      147.92      4.45 o 
   1   0  10      205.45      174.41      5.89 o 
   2   0  10     1595.27     1543.95     28.77 o 
   3   0  10       38.43       45.86      3.63 o 
   4   0  10     1677.88     1805.58     25.88 o 
   5   0  10       12.66        7.35      3.82 o 
   6   0  10      216.95      240.41     15.14 o 
   7   0  10      193.89      180.27     13.01 o 
   8   0  10        2.94        5.00      5.08 o 
  -8   1  10       13.88        5.44      6.58 o 
  -7   1  10       18.26       19.49      9.63 o 
  -6   1  10       41.57       47.27      5.44 o 
  -5   1  10        2.03       -2.06      3.44 o 
  -4   1  10       96.18      101.34      7.12 o 
  -3   1  10        1.47        1.92      2.96 o 
  -2   1  10       26.96       29.35      3.52 o 
  -1   1  10      280.35      251.92      8.72 o 
   0   1  10        6.05        2.75      2.00 o 
   1   1  10        3.40        4.92      2.29 o 
   2   1  10     2227.81     2277.58     26.05 o 
   3   1  10     1221.28     1144.15     16.05 o 
   4   1  10     3030.15     3105.31     41.61 o 
   5   1  10      382.14      364.77      9.58 o 
   6   1  10      560.30      583.90     12.89 o 
   7   1  10      109.48      112.63      7.04 o 
   8   1  10      279.15      296.29     10.54 o 
   9   1  10       15.87       10.00      7.15 o 
  -8   2  10        3.82        8.74      6.45 o 
  -7   2  10        3.72        5.52      5.86 o 
  -6   2  10        2.20        6.10      5.89 o 
  -5   2  10      115.48      132.95     10.10 o 
  -4   2  10      143.12      155.93      6.31 o 
  -3   2  10       76.20       81.20      4.88 o 
  -2   2  10        7.91        5.60      3.03 o 
  -1   2  10      121.49      121.93      8.59 o 
   0   2  10       75.65       64.47      3.26 o 
   1   2  10      724.64      732.78     10.69 o 
   2   2  10        3.55        2.79      2.48 o 
   3   2  10      195.78      181.76      6.36 o 
   4   2  10      468.94      495.15      8.95 o 
   5   2  10      254.11      253.76      7.92 o 
   6   2  10      229.16      234.27     18.18 o 
   7   2  10       37.64       35.57      7.01 o 
   8   2  10        4.87        0.98      5.89 o 
   9   2  10       69.24       67.36      8.85 o 
  -8   3  10        9.53       11.97      7.03 o 
  -7   3  10       15.04        7.18     11.17 o 
  -6   3  10      256.83      240.36      8.67 o 
  -5   3  10      213.81      216.98     10.01 o 
  -4   3  10      473.57      456.15     10.46 o 
  -3   3  10       83.88       82.84      4.93 o 
  -2   3  10       70.69       60.39      6.35 o 
  -1   3  10       23.71       26.00      3.28 o 
   0   3  10      709.69      690.73      9.92 o 
   1   3  10      519.92      499.64      9.59 o 
   2   3  10      880.70      844.50     12.13 o 
   3   3  10     2429.55     2420.93     27.38 o 
   4   3  10      332.99      328.51      7.17 o 
   5   3  10     2537.21     2604.91     39.37 o 
   6   3  10        0.24       -1.17      3.63 o 
   7   3  10       10.06       16.95      6.04 o 
   8   3  10        1.13       10.52     12.91 o 
   9   3  10       14.07       19.64     18.24 o 
  -8   4  10       16.53       10.50      6.60 o 
  -7   4  10       13.60        6.71      5.73 o 
  -6   4  10       76.52       82.87      5.12 o 
  -5   4  10      169.99      182.40      7.35 o 
  -4   4  10       10.45       12.98      3.68 o 
  -3   4  10     1458.04     1501.12     22.06 o 
  -2   4  10       65.12       63.69      4.30 o 
  -1   4  10     1098.70     1000.18     15.43 o 
   0   4  10      245.62      230.48      8.70 o 
   1   4  10      266.54      271.47      7.79 o 
   2   4  10      722.57      650.16      9.70 o 
   3   4  10      489.93      460.95     18.04 o 
   4   4  10       57.32       53.00      3.66 o 
   5   4  10       15.42       12.22      4.66 o 
   6   4  10      123.30      128.33      8.30 o 
   7   4  10      331.58      309.25     12.45 o 
   8   4  10      206.08      189.03     13.55 o 
   9   4  10       29.05       31.52     10.39 o 
  -8   5  10        0.39       -1.69      5.78 o 
  -7   5  10        9.65       11.40      9.05 o 
  -6   5  10        1.81        3.87      4.09 o 
  -5   5  10       14.82        9.02      3.92 o 
  -4   5  10      232.90      253.25     11.98 o 
  -3   5  10      953.16      865.01     31.35 o 
  -2   5  10      449.46      451.91     17.17 o 
  -1   5  10      343.18      331.59      6.22 o 
   0   5  10      314.70      329.60      6.67 o 
   1   5  10     1018.33     1036.08     13.25 o 
   2   5  10      680.76      648.83     11.66 o 
   3   5  10      109.93       99.29      4.83 o 
   4   5  10       85.03      101.26      5.24 o 
   5   5  10     1624.14     1575.84     29.55 o 
   6   5  10        4.80        5.86      5.92 o 
   7   5  10       46.97       51.59      7.09 o 
   8   5  10        0.91        4.27      6.00 o 
   9   5  10       15.70       21.05      7.42 o 
  -8   6  10        4.00        5.52      9.73 o 
  -7   6  10       35.71       37.03      8.73 o 
  -6   6  10       60.16       61.36      5.75 o 
  -5   6  10       18.97       14.78      4.80 o 
  -4   6  10        0.35       -2.01      3.29 o 
  -3   6  10     1211.99     1216.45     20.69 o 
  -2   6  10       10.54       12.49      2.99 o 
  -1   6  10     3648.23     3727.66     39.10 o 
   0   6  10      856.19      883.89     12.93 o 
   1   6  10     3208.43     3017.36    130.09 o 
   2   6  10     3241.63     3267.95     49.61 o 
   3   6  10      484.20      470.55      9.91 o 
   4   6  10     2001.52     1957.02     27.16 o 
   5   6  10       31.13       48.83      6.63 o 
   6   6  10      699.22      673.61     17.49 o 
   7   6  10       95.33      105.31      8.39 o 
   8   6  10      578.13      617.03     35.11 o 
   9   6  10        0.86       -0.60      6.26 o 
  -7   7  10        0.51        3.17      5.82 o 
  -6   7  10        5.63        6.82      5.80 o 
  -5   7  10       61.18       60.93      5.26 o 
  -4   7  10       25.78       17.68      3.85 o 
  -3   7  10      240.49      203.68      6.76 o 
  -2   7  10      359.92      372.36     11.38 o 
  -1   7  10     1662.22     1610.67     22.34 o 
   0   7  10     1043.83     1067.08     16.38 o 
   1   7  10      660.73      642.98     11.69 o 
   2   7  10      830.41      852.35     14.35 o 
   3   7  10       89.42       87.23      5.09 o 
   4   7  10      676.37      689.26     16.86 o 
   5   7  10     1460.48     1434.37     27.64 o 
   6   7  10      432.08      449.36     14.08 o 
   7   7  10      215.87      183.75     25.66 o 
   8   7  10       48.13       46.22      7.52 o 
   9   7  10        3.61        1.65      6.51 o 
  -7   8  10       38.15       51.91      7.51 o 
  -6   8  10      128.13       95.55      8.33 o 
  -5   8  10       16.68       33.62      4.79 o 
  -4   8  10        3.57        1.59      3.38 o 
  -3   8  10       14.08       14.85      3.48 o 
  -2   8  10      384.66      402.26     11.65 o 
  -1   8  10        5.16        8.16      2.76 o 
   0   8  10      139.42      128.04      5.17 o 
   1   8  10      741.61      726.40     14.98 o 
   2   8  10      838.67      770.08     18.58 o 
   3   8  10      424.82      444.42     12.17 o 
   4   8  10      246.27      226.58     11.15 o 
   5   8  10      100.96       93.87      5.99 o 
   6   8  10      315.61      308.99     16.45 o 
   7   8  10       77.05       82.01     10.79 o 
   8   8  10       28.94       18.29      6.64 o 
   9   8  10        4.98        2.99     13.15 o 
  -7   9  10       24.26        9.30      6.50 o 
  -6   9  10       51.41       62.10      5.81 o 
  -5   9  10       35.50       27.62     10.37 o 
  -4   9  10        3.24        1.83      4.34 o 
  -3   9  10      157.97      137.01      7.58 o 
  -2   9  10       25.31       25.78      3.53 o 
  -1   9  10      566.26      537.40      9.30 o 
   0   9  10      204.36      217.73      9.36 o 
   1   9  10        3.64        1.90      2.97 o 
   2   9  10       85.34       90.48      5.00 o 
   3   9  10       65.11       50.75      5.70 o 
   4   9  10       28.14       29.87      3.93 o 
   5   9  10       23.90       31.65      4.23 o 
   6   9  10       13.78       13.42      5.79 o 
   7   9  10       80.21       54.00      7.49 o 
   8   9  10      200.09      169.27     11.28 o 
   9   9  10       40.10       32.31      8.22 o 
  -7  10  10        0.93        4.36      8.97 o 
  -6  10  10       23.99       42.84      9.25 o 
  -5  10  10        6.12        1.46      5.05 o 
  -4  10  10       30.03       15.85      5.82 o 
  -3  10  10      243.31      224.01     12.61 o 
  -2  10  10      255.66      244.27      7.30 o 
  -1  10  10       10.72        8.94      4.40 o 
   0  10  10     1414.63     1388.27     20.62 o 
   1  10  10      908.02      844.13     14.65 o 
   2  10  10      702.26      719.19     13.25 o 
   3  10  10        1.51        4.60      3.37 o 
   4  10  10      895.32      852.78     15.31 o 
   5  10  10      380.91      406.36     10.20 o 
   6  10  10       29.86       31.20      6.06 o 
   7  10  10       98.82      139.64      9.95 o 
   8  10  10       26.64       34.98      9.25 o 
   9  10  10        0.32       -3.65     10.27 o 
  -6  11  10      122.75      161.09     14.09 o 
  -5  11  10       88.34       84.64      7.98 o 
  -4  11  10        8.90        8.85      5.02 o 
  -3  11  10      718.10      706.35     17.24 o 
  -2  11  10        5.85        7.64      3.54 o 
  -1  11  10       81.84       76.88      5.15 o 
   0  11  10     2406.71     2336.75     31.54 o 
   1  11  10     2021.63     1985.97     27.73 o 
   2  11  10       28.33       27.71      7.29 o 
   3  11  10       62.47       60.79      4.92 o 
   4  11  10        4.69        5.73      3.82 o 
   5  11  10        0.59       -3.61      3.61 o 
   6  11  10        0.12        1.68      7.29 o 
   7  11  10       31.54       20.31      6.57 o 
   8  11  10       23.40       29.83      8.39 o 
   9  11  10        1.11        5.98      7.74 o 
  -5  12  10        0.08        1.80      7.93 o 
  -4  12  10       18.14       21.86     17.33 o 
  -3  12  10      151.30      166.64      8.99 o 
  -2  12  10       65.64       77.88      5.61 o 
  -1  12  10      317.07      293.40      8.56 o 
   0  12  10       68.51       68.41      5.12 o 
   1  12  10      793.53      756.79     14.46 o 
   2  12  10      133.03      130.86      6.16 o 
   3  12  10       98.07       95.56      6.10 o 
   4  12  10      207.91      201.56      7.60 o 
   5  12  10       19.85       15.96      4.38 o 
   6  12  10        3.00       10.50      5.97 o 
   7  12  10       34.24       42.87      7.69 o 
   8  12  10        1.73        1.92      6.85 o 
  -4  13  10       53.18       49.64      9.81 o 
  -3  13  10       43.75       38.35      9.53 o 
  -2  13  10        1.78       -0.69      3.70 o 
  -1  13  10      202.88      198.76      7.65 o 
   0  13  10       82.52       82.21      7.68 o 
   1  13  10      483.29      483.22     11.23 o 
   2  13  10      346.65      322.67      9.28 o 
   3  13  10     1306.94     1288.34     21.02 o 
   4  13  10        5.27        5.55      3.96 o 
   5  13  10      350.22      359.99     10.51 o 
   6  13  10       80.48      115.26      9.52 o 
   7  13  10       12.58        4.73      6.40 o 
   8  13  10       13.18       18.84      7.44 o 
  -4  14  10        5.63       -3.92      7.37 o 
  -3  14  10        2.48       -7.77      7.77 o 
  -2  14  10       19.80        9.11      5.35 o 
  -1  14  10       97.48       91.91      7.77 o 
   0  14  10       78.69       73.74      7.28 o 
   1  14  10       88.52       92.46      7.52 o 
   2  14  10       26.94       19.05      4.54 o 
   3  14  10      106.58      102.67      7.33 o 
   4  14  10       55.67       54.09      5.45 o 
   5  14  10       68.20       70.12      6.17 o 
   6  14  10       17.82       15.63      4.96 o 
   7  14  10       14.26       17.69      7.25 o 
  -4  15  10        4.80        9.73      9.25 o 
  -3  15  10      148.70      176.43     15.73 o 
  -2  15  10       94.20      115.60      8.75 o 
  -1  15  10       19.46       21.31      6.15 o 
   0  15  10      339.61      311.95     21.80 o 
   1  15  10        8.04        8.89      5.71 o 
   2  15  10       91.78       95.47      8.14 o 
   3  15  10        1.17        0.93      4.90 o 
   4  15  10       19.60       22.55      6.11 o 
   5  15  10       61.76       57.08      7.31 o 
   6  15  10       59.75       57.34      7.65 o 
  -2  16  10        5.98       10.34      6.22 o 
  -1  16  10        3.77        6.93      6.17 o 
   0  16  10       64.42       48.25      7.84 o 
   1  16  10       77.42       85.16     13.71 o 
   2  16  10        2.78        3.03      5.55 o 
   3  16  10        0.46       -0.15      7.35 o 
   4  16  10        4.63       11.85      6.02 o 
   5  16  10       25.94       26.26      7.41 o 
   6  16  10        2.13       -7.61      7.61 o 
  -1  17  10        0.51        0.89      6.15 o 
   0  17  10       33.68       29.90      7.27 o 
   1  17  10        2.48        8.63      6.49 o 
   2  17  10       19.85       15.86      6.54 o 
   3  17  10       61.47       55.44      8.14 o 
   4  17  10        5.85       13.47      6.85 o 
   5  17  10        2.50        8.01      8.77 o 
  -2  -8  11      139.28      148.78     14.27 o 
  -1  -8  11       29.71       19.56      7.87 o 
   0  -8  11      191.01      185.94     26.14 o 
   1  -8  11        5.10        6.67      6.82 o 
  -4  -7  11        0.81       10.25      9.77 o 
  -3  -7  11       26.63       36.57      7.74 o 
  -2  -7  11       11.29       14.49      7.75 o 
  -1  -7  11        1.97       -6.30      6.38 o 
   0  -7  11      435.20      428.70     15.83 o 
   1  -7  11        2.97       -2.91      6.02 o 
   2  -7  11      347.17      355.50     21.22 o 
   3  -7  11       22.68       25.33      7.47 o 
   4  -7  11       32.24       21.98     10.37 o 
  -5  -6  11        8.20        9.56      7.36 o 
  -4  -6  11        6.12        8.15      6.66 o 
  -3  -6  11       36.18       40.06      7.54 o 
  -2  -6  11        0.13       -0.06      6.28 o 
  -1  -6  11        0.41        2.57      6.42 o 
   0  -6  11      115.18      115.32      9.67 o 
   1  -6  11        0.90        0.86      6.11 o 
   2  -6  11      467.56      462.89     16.99 o 
   3  -6  11        2.96       -3.15      5.74 o 
   4  -6  11      325.82      335.91     14.27 o 
   5  -6  11        5.48        1.96      9.61 o 
  -6  -5  11        0.08       10.05     10.29 o 
  -5  -5  11        0.71        6.17      6.25 o 
  -4  -5  11        0.31        6.74      6.34 o 
  -3  -5  11        9.27        7.16      6.32 o 
  -2  -5  11       75.76       80.79      8.75 o 
  -1  -5  11       21.79       26.44      7.35 o 
   0  -5  11       36.72       39.51      9.61 o 
   1  -5  11      247.77      262.53     12.28 o 
   2  -5  11      136.44      133.41      9.04 o 
   3  -5  11      186.78      190.09     10.75 o 
   4  -5  11       44.63       58.61      8.04 o 
   5  -5  11       95.51       89.02     12.15 o 
  -6  -4  11       18.07       21.53      6.98 o 
  -5  -4  11        0.37        3.99      8.51 o 
  -4  -4  11        5.82       10.83      5.95 o 
  -3  -4  11       26.23       49.32      7.51 o 
  -2  -4  11       88.03       85.78      8.42 o 
  -1  -4  11       48.52       46.17      7.19 o 
   0  -4  11        6.01        8.57      5.20 o 
   1  -4  11      583.89      581.49     16.75 o 
   2  -4  11       13.76       15.24      4.50 o 
   3  -4  11      910.03      897.97     32.25 o 
   4  -4  11        7.74        1.11      7.25 o 
   5  -4  11      176.26      182.72     11.23 o 
   6  -4  11        4.19       -0.49      6.13 o 
  -7  -3  11       26.48       31.07     11.01 o 
  -6  -3  11       37.49       46.15      7.77 o 
  -5  -3  11       36.50       40.67      6.81 o 
  -4  -3  11       49.67       45.72      6.87 o 
  -3  -3  11       18.77       27.91      6.18 o 
  -2  -3  11      176.85      182.77     10.00 o 
  -1  -3  11       11.61        5.02      4.97 o 
   0  -3  11      215.59      204.27     10.11 o 
   1  -3  11       36.79       33.36      6.37 o 
   2  -3  11      124.49      116.95      6.57 o 
   3  -3  11      982.12      969.74     21.78 o 
   4  -3  11      114.18      116.90      8.57 o 
   5  -3  11     1150.42     1120.11     25.23 o 
   6  -3  11       45.70       57.09      8.45 o 
   7  -3  11       46.73       63.98      9.24 o 
  -7  -2  11        6.10        5.63      5.31 o 
  -6  -2  11        0.24        7.84      4.68 o 
  -5  -2  11       22.59       24.15      4.86 o 
  -4  -2  11       24.08       22.77      4.59 o 
  -3  -2  11      113.56      124.54      6.64 o 
  -2  -2  11        6.30       11.89      4.37 o 
  -1  -2  11      365.19      355.81     12.57 o 
   0  -2  11      200.67      201.36      9.87 o 
   1  -2  11       91.22       76.65      5.27 o 
   2  -2  11      717.18      742.12     17.59 o 
   3  -2  11      351.25      386.68     10.16 o 
   4  -2  11       84.73       80.87      7.52 o 
   5  -2  11      250.76      252.88     11.10 o 
   6  -2  11       11.22       16.77      8.83 o 
   7  -2  11      151.65      172.04     11.35 o 
  -7  -1  11       34.19       28.71      5.82 o 
  -6  -1  11        0.80        0.03      4.37 o 
  -5  -1  11      235.32      208.60     12.00 o 
  -4  -1  11       48.43       36.30      4.78 o 
  -3  -1  11      163.32      173.60      7.00 o 
  -2  -1  11      434.58      403.07      9.84 o 
  -1  -1  11      290.21      273.76     12.15 o 
   0  -1  11      790.84      774.24     24.92 o 
   1  -1  11      816.50      824.80     12.47 o 
   2  -1  11       14.63       19.18      3.22 o 
   3  -1  11      153.48      164.43      7.63 o 
   4  -1  11     1510.14     1447.35     28.19 o 
   5  -1  11       13.62       32.11     10.89 o 
   6  -1  11      398.68      405.57     14.45 o 
   7  -1  11        0.71       -0.60      6.30 o 
   8  -1  11       21.80        9.57      9.61 o 
  -7   0  11       26.68       25.41      5.44 o 
  -6   0  11       31.03       31.68      6.15 o 
  -5   0  11      185.80      167.12      7.53 o 
  -4   0  11      246.00      240.24      8.02 o 
  -3   0  11       14.78       17.55      3.78 o 
  -2   0  11       27.19       26.10      3.84 o 
  -1   0  11       59.97       54.95      4.47 o 
   0   0  11      388.42      413.00      9.51 o 
   1   0  11       53.77       52.24      3.55 o 
   2   0  11     1453.76     1524.99     19.32 o 
   3   0  11      150.81      150.23      5.84 o 
   4   0  11     1206.68     1188.53     25.79 o 
   5   0  11       61.98       69.16      6.45 o 
   6   0  11      753.08      704.14     14.94 o 
   7   0  11        3.50        0.73      5.56 o 
   8   0  11       71.27       81.67      9.14 o 
  -7   1  11       44.24       37.27      9.05 o 
  -6   1  11       45.31       52.74      5.77 o 
  -5   1  11       24.76       29.02      4.72 o 
  -4   1  11       18.53       17.46      3.90 o 
  -3   1  11      150.41      168.92      7.45 o 
  -2   1  11      342.56      370.32      9.21 o 
  -1   1  11      526.06      471.15     13.02 o 
   0   1  11      186.58      206.69      6.79 o 
   1   1  11      102.74       89.74      6.52 o 
   2   1  11      135.88      137.96      4.97 o 
   3   1  11       82.62       76.71      4.32 o 
   4   1  11       18.87       24.97      4.08 o 
   5   1  11        3.50       -2.11      4.27 o 
   6   1  11      736.55      777.49     15.73 o 
   7   1  11        3.36        1.41      4.46 o 
   8   1  11      180.71      173.83     13.41 o 
  -7   2  11        2.10        9.85      6.47 o 
  -6   2  11       43.81       59.21      5.74 o 
  -5   2  11        0.74       -0.60      3.65 o 
  -4   2  11      151.03      143.83      6.62 o 
  -3   2  11      522.86      505.05     11.14 o 
  -2   2  11     1573.95     1576.18     28.94 o 
  -1   2  11      807.54      770.01     43.98 o 
   0   2  11      167.24      152.33      5.86 o 
   1   2  11      242.10      260.73      6.09 o 
   2   2  11      232.31      227.27      9.01 o 
   3   2  11      383.92      347.89      7.42 o 
   4   2  11        1.88        5.98      3.28 o 
   5   2  11      676.07      642.84     13.68 o 
   6   2  11       25.58       21.83      4.68 o 
   7   2  11      121.14      131.89     11.13 o 
   8   2  11        1.29        5.29      6.33 o 
   9   2  11       16.47       10.21      9.77 o 
  -8   3  11        1.27        6.97     10.17 o 
  -7   3  11        5.24        7.15      5.80 o 
  -6   3  11       14.90       20.38      4.79 o 
  -5   3  11       86.12       81.88      5.80 o 
  -4   3  11        4.18       10.30      3.76 o 
  -3   3  11       63.63       68.14      6.46 o 
  -2   3  11      998.35      986.22     16.46 o 
  -1   3  11      616.80      670.21     13.42 o 
   0   3  11      238.72      228.28      6.80 o 
   1   3  11      115.97      124.00      4.46 o 
   2   3  11       31.10       40.72      7.74 o 
   3   3  11      184.25      170.76      5.36 o 
   4   3  11       78.70       85.75      4.62 o 
   5   3  11      983.72     1017.32     22.19 o 
   6   3  11       11.33        5.46      5.19 o 
   7   3  11      255.11      240.04     11.26 o 
   8   3  11       47.36       57.71      8.23 o 
   9   3  11       33.93       42.92      7.91 o 
  -8   4  11        0.20       -8.93      8.93 o 
  -7   4  11      105.36       79.18      9.49 o 
  -6   4  11       24.53       28.30      4.98 o 
  -5   4  11       31.94       41.48      4.96 o 
  -4   4  11      131.95      126.24     10.06 o 
  -3   4  11      582.34      577.59     11.94 o 
  -2   4  11      165.24      143.27      5.79 o 
  -1   4  11     3840.38     4043.91     50.14 o 
   0   4  11      391.08      353.49      6.86 o 
   1   4  11       30.85       42.03      3.10 o 
   2   4  11      756.52      788.11     11.51 o 
   3   4  11      473.80      444.20      9.71 o 
   4   4  11      210.91      203.99      6.89 o 
   5   4  11       21.69       20.17      5.12 o 
   6   4  11       48.49       37.24      6.20 o 
   7   4  11      556.65      566.33     19.24 o 
   8   4  11       33.68       29.87      7.30 o 
   9   4  11       76.97      101.50      9.95 o 
  -7   5  11       28.07       43.60     13.67 o 
  -6   5  11        0.20        0.47      4.12 o 
  -5   5  11       70.43       45.58      5.14 o 
  -4   5  11       10.94        9.87      3.71 o 
  -3   5  11      261.51      262.97      7.86 o 
  -2   5  11       57.89       66.72      4.60 o 
  -1   5  11      319.46      309.29      7.72 o 
   0   5  11        7.99        6.85      2.49 o 
   1   5  11     1229.93     1232.28     18.51 o 
   2   5  11        6.66        4.25      2.94 o 
   3   5  11       40.16       47.36      4.09 o 
   4   5  11      516.56      425.49      9.75 o 
   5   5  11        1.76       -2.15      4.56 o 
   6   5  11       75.97       67.59      7.46 o 
   7   5  11      136.86      147.28      9.91 o 
   8   5  11       22.93       11.92      6.39 o 
   9   5  11       49.53       54.99      8.83 o 
  -7   6  11       31.63       35.84      7.23 o 
  -6   6  11        4.08        1.06      4.40 o 
  -5   6  11      266.78      232.55      9.42 o 
  -4   6  11       55.27       64.63      6.59 o 
  -3   6  11        9.02        6.59      3.34 o 
  -2   6  11       25.26       29.10      3.82 o 
  -1   6  11     4260.00     4245.26     60.91 o 
   0   6  11       50.47       44.53      3.80 o 
   1   6  11     2203.49     2246.58     29.94 o 
   2   6  11      871.43      840.70     14.32 o 
   3   6  11     1289.91     1228.61     19.01 o 
   4   6  11      814.65      770.44     13.94 o 
   5   6  11       10.98       17.92      5.42 o 
   6   6  11       23.35       39.32     11.83 o 
   7   6  11       95.07       94.61      9.59 o 
   8   6  11       19.50       24.09      7.01 o 
   9   6  11       38.30       23.12      7.23 o 
  -7   7  11        1.35       -2.17      5.45 o 
  -6   7  11       30.93       45.72     10.39 o 
  -5   7  11       57.38       78.05      6.61 o 
  -4   7  11        0.43       -0.96      3.47 o 
  -3   7  11       52.28       63.95      4.71 o 
  -2   7  11       26.50       32.56      5.15 o 
  -1   7  11      286.27      288.36      9.95 o 
   0   7  11     1870.10     1851.73     25.48 o 
   1   7  11     1171.88     1121.40     17.48 o 
   2   7  11      370.46      351.10     10.80 o 
   3   7  11      615.01      602.21     12.04 o 
   4   7  11      212.20      173.24      8.50 o 
   5   7  11        6.33       12.76      5.60 o 
   6   7  11       29.34       27.54      5.90 o 
   7   7  11       16.34       19.13      6.04 o 
   8   7  11        8.34       15.22      6.68 o 
   9   7  11        0.35       13.51      7.28 o 
  -7   8  11       26.54       27.14      6.94 o 
  -6   8  11       38.04       54.00      7.38 o 
  -5   8  11      265.55      229.56      8.35 o 
  -4   8  11       22.90       15.99      5.33 o 
  -3   8  11        0.70        8.66      4.47 o 
  -2   8  11        6.79        6.23      4.25 o 
  -1   8  11      525.66      505.21     14.83 o 
   0   8  11       35.03       37.09      3.85 o 
   1   8  11      933.76      953.66     18.02 o 
   2   8  11      392.07      386.92      9.21 o 
   3   8  11      254.78      284.02      8.17 o 
   4   8  11       73.54       69.17      8.33 o 
   5   8  11       60.77       69.48      7.02 o 
   6   8  11      389.62      371.89     24.22 o 
   7   8  11        1.58        0.74      5.47 o 
   8   8  11        9.80       22.14     15.17 o 
   9   8  11       26.01       15.50      7.49 o 
  -7   9  11        1.87        1.40      8.29 o 
  -6   9  11       27.21       14.21      9.13 o 
  -5   9  11      144.57      121.86      8.86 o 
  -4   9  11        5.21        7.20      5.12 o 
  -3   9  11       79.56       75.99      7.17 o 
  -2   9  11      294.67      264.52     23.36 o 
  -1   9  11      209.13      177.50      9.21 o 
   0   9  11     1771.18     1676.92     41.78 o 
   1   9  11       15.74       20.79      4.52 o 
   2   9  11     3679.77     3620.52     45.81 o 
   3   9  11      128.28      118.15      5.81 o 
   4   9  11      369.76      371.40      9.55 o 
   5   9  11      164.44      149.17      6.48 o 
   6   9  11      109.41      122.84      8.55 o 
   7   9  11       50.67       64.48      7.97 o 
   8   9  11        1.82        0.48      6.54 o 
   9   9  11       62.19       60.68      9.27 o 
  -6  10  11       52.61       61.21     10.65 o 
  -5  10  11       13.91       20.24     10.13 o 
  -4  10  11       12.01       26.91      6.09 o 
  -3  10  11      187.84      200.71      9.65 o 
  -2  10  11      258.27      247.22      9.89 o 
  -1  10  11       75.12       63.11      4.92 o 
   0  10  11        4.89        6.44      3.43 o 
   1  10  11      442.91      442.11     10.13 o 
   2  10  11      797.23      741.65     14.50 o 
   3  10  11      781.70      798.80     14.87 o 
   4  10  11     1175.64     1191.33     19.65 o 
   5  10  11        2.29        2.04      4.10 o 
   6  10  11        2.24        5.45      5.84 o 
   7  10  11      238.79      270.75     12.15 o 
   8  10  11        1.46        3.59      6.66 o 
  -6  11  11       65.56       70.22     10.53 o 
  -5  11  11       46.10       46.74     10.15 o 
  -4  11  11      140.20      153.88      9.57 o 
  -3  11  11        2.99        1.92      4.96 o 
  -2  11  11        2.24        2.40      4.50 o 
  -1  11  11      183.28      184.56      7.34 o 
   0  11  11      139.47      122.68      5.94 o 
   1  11  11       11.04       12.69      3.58 o 
   2  11  11       62.58       38.51      4.44 o 
   3  11  11      248.32      249.45      8.15 o 
   4  11  11      281.75      283.26     11.92 o 
   5  11  11       23.90       14.76      6.43 o 
   6  11  11       98.57      102.98      8.95 o 
   7  11  11       18.94       16.13      6.63 o 
   8  11  11       39.01       30.84      7.98 o 
  -5  12  11       57.55       54.17     10.69 o 
  -4  12  11       74.49       87.76      8.02 o 
  -3  12  11        5.26        1.98      5.11 o 
  -2  12  11        1.62       -4.50      6.61 o 
  -1  12  11      290.50      286.10      8.59 o 
   0  12  11        3.40        4.03      3.65 o 
   1  12  11        8.38       10.67      3.75 o 
   2  12  11       50.94       51.95      4.95 o 
   3  12  11      358.40      322.56     14.55 o 
   4  12  11       66.25       68.75      6.70 o 
   5  12  11      133.23      128.62      6.85 o 
   6  12  11      102.31       85.26     14.03 o 
   7  12  11       16.59       14.77      6.60 o 
   8  12  11        0.01       -5.63      6.65 o 
  -4  13  11      263.68      285.48     12.08 o 
  -3  13  11       10.35       22.46      6.09 o 
  -2  13  11       58.69       66.87      6.97 o 
  -1  13  11       64.33       70.21      5.47 o 
   0  13  11      184.67      196.20      7.68 o 
   1  13  11      102.47       97.07      6.05 o 
   2  13  11       61.23       63.43      5.47 o 
   3  13  11      249.89      237.48      8.24 o 
   4  13  11       53.68       49.99      5.37 o 
   5  13  11      264.50      248.00     15.15 o 
   6  13  11       76.05       82.51      8.69 o 
   7  13  11        7.70        4.33      6.80 o 
   8  13  11        2.18        2.40      9.89 o 
  -4  14  11        0.89        5.52      8.09 o 
  -3  14  11      122.09      133.15     13.93 o 
  -2  14  11       29.11       27.81      6.27 o 
  -1  14  11       17.95       23.00      9.33 o 
   0  14  11      159.66      159.40      7.47 o 
   1  14  11        4.31        6.00      5.77 o 
   2  14  11       20.43       24.22      7.07 o 
   3  14  11       28.27       34.54      5.09 o 
   4  14  11       41.55       47.56      5.62 o 
   5  14  11       14.94       13.78      5.93 o 
   6  14  11       12.92        8.91      6.24 o 
   7  14  11       23.80       33.23     14.37 o 
  -3  15  11        7.65       26.90     10.25 o 
  -2  15  11      150.51      150.96     15.57 o 
  -1  15  11       19.06       25.84      7.33 o 
   0  15  11       82.58       82.74      7.93 o 
   1  15  11        4.39       -2.28      6.15 o 
   2  15  11       10.00        7.13      5.08 o 
   3  15  11        2.55        0.32      5.04 o 
   4  15  11        2.47        5.32      5.68 o 
   5  15  11        0.93        0.74      4.60 o 
   6  15  11        1.76        3.99      6.41 o 
   7  15  11       20.04       23.54     10.77 o 
  -2  16  11        0.90        7.41      6.44 o 
  -1  16  11      175.66      173.68     10.75 o 
   0  16  11        8.20       17.22      9.05 o 
   1  16  11       94.26      105.34      8.86 o 
   2  16  11      238.83      234.64     11.64 o 
   3  16  11       47.12       37.13      7.10 o 
   4  16  11      105.22      104.70     10.89 o 
   5  16  11       39.22       55.19      8.05 o 
   6  16  11       29.45       47.12     10.45 o 
  -1  17  11        3.33        1.80      8.97 o 
   0  17  11       12.27       19.74      7.23 o 
   1  17  11        2.26        3.88      6.24 o 
   2  17  11        1.84        7.83      6.17 o 
   3  17  11       20.56       12.06      6.59 o 
   4  17  11       40.79       41.71      7.75 o 
  -2  -7  12        9.87       22.74      7.61 o 
  -1  -7  12       36.27       39.90      8.39 o 
   0  -7  12       87.55      110.26     10.39 o 
   1  -7  12        0.59       -2.67      6.45 o 
  -3  -6  12       16.85       20.77      7.40 o 
  -2  -6  12        0.23        0.10      6.52 o 
  -1  -6  12       21.16       26.07      7.57 o 
   0  -6  12       21.64        4.12      6.68 o 
   1  -6  12       15.15       10.35      9.55 o 
   2  -6  12      139.13      155.13     16.53 o 
   3  -6  12       56.09       60.17     12.77 o 
  -4  -5  12       58.68       70.07     10.23 o 
  -3  -5  12        1.16        1.73      6.20 o 
  -2  -5  12      151.41      183.15     11.88 o 
  -1  -5  12       83.31       95.33     25.84 o 
   0  -5  12      257.25      247.18     18.58 o 
   1  -5  12      364.44      386.39     14.82 o 
   2  -5  12        1.38        1.76      5.93 o 
   3  -5  12      201.49      233.55     11.88 o 
   4  -5  12        1.02       -6.13      9.09 o 
   5  -5  12       19.24       21.63      7.41 o 
  -5  -4  12       15.51       25.47      7.25 o 
  -4  -4  12        2.49        3.71      5.82 o 
  -3  -4  12        5.69       -1.25      5.85 o 
  -2  -4  12        9.33       10.03      7.89 o 
  -1  -4  12        4.25        2.25      5.82 o 
   0  -4  12       93.18       85.72     12.59 o 
   1  -4  12      219.38      248.67     12.14 o 
   2  -4  12      155.06      131.31      9.73 o 
   3  -4  12      519.53      562.43     16.70 o 
   4  -4  12       56.67       49.90      7.64 o 
   5  -4  12      261.27      311.25     22.06 o 
  -6  -3  12       10.81       10.27      7.29 o 
  -5  -3  12       45.28       43.15      7.85 o 
  -4  -3  12      186.91      193.10     11.41 o 
  -3  -3  12        0.46        0.85      7.73 o 
  -2  -3  12      165.44      163.91      9.82 o 
  -1  -3  12       26.91       16.55      9.19 o 
   0  -3  12       72.00       68.49     12.39 o 
   1  -3  12      370.18      396.73     14.37 o 
   2  -3  12      127.37       99.64      8.65 o 
   3  -3  12      712.31      751.23     29.36 o 
   4  -3  12       20.47       18.55      6.22 o 
   5  -3  12      854.60      886.36     22.19 o 
   6  -3  12        4.57        9.54      6.92 o 
  -6  -2  12       44.93       48.57      8.25 o 
  -5  -2  12        1.13       -2.50      5.82 o 
  -4  -2  12        6.60        5.65      5.27 o 
  -3  -2  12       72.35       79.39     11.61 o 
  -2  -2  12       12.20        7.58      5.33 o 
  -1  -2  12      543.25      511.31     15.34 o 
   0  -2  12      296.24      282.90     11.79 o 
   1  -2  12       54.28       52.93      7.21 o 
   2  -2  12      121.71      118.59      7.11 o 
   3  -2  12        5.17        7.20      4.99 o 
   4  -2  12       14.42       18.82      6.03 o 
   5  -2  12      126.25      129.68     22.28 o 
   6  -2  12       36.72       30.47     10.97 o 
   7  -2  12      223.98      245.17     19.30 o 
  -7  -1  12       16.57       20.54      9.37 o 
  -6  -1  12        0.71       -0.15      4.63 o 
  -5  -1  12        1.02        3.02      4.46 o 
  -4  -1  12       88.67       91.96      6.29 o 
  -3  -1  12      193.49      177.16      7.42 o 
  -2  -1  12       20.01       23.10      4.25 o 
  -1  -1  12       75.62       73.53      5.45 o 
   0  -1  12       19.46       26.23      4.24 o 
   1  -1  12      214.88      206.25      9.88 o 
   2  -1  12       36.70       41.56      4.72 o 
   3  -1  12      122.13       95.69      6.28 o 
   4  -1  12      502.76      456.43     31.15 o 
   5  -1  12      189.51      184.77     10.45 o 
   6  -1  12      129.18      129.41      9.61 o 
   7  -1  12      157.68      172.25     16.45 o 
  -7   0  12        4.92       -0.55      5.13 o 
  -6   0  12        9.89       19.95      6.24 o 
  -5   0  12       18.10       25.75      4.93 o 
  -4   0  12        7.00       15.85      5.21 o 
  -3   0  12       24.98       26.37      4.32 o 
  -2   0  12      436.05      429.34     10.57 o 
  -1   0  12      228.38      216.22      8.79 o 
   0   0  12      386.27      356.08      9.61 o 
   1   0  12      343.49      311.37      8.81 o 
   2   0  12        6.95       -1.94      2.84 o 
   3   0  12        3.39        2.48      3.19 o 
   4   0  12      334.03      338.19      9.54 o 
   5   0  12       37.83       34.53      6.27 o 
   6   0  12      222.70      206.81     10.77 o 
   7   0  12        0.56        6.42      6.37 o 
  -7   1  12        0.02       -1.62      5.13 o 
  -6   1  12        2.36        5.98      4.76 o 
  -5   1  12       36.98       40.51      5.39 o 
  -4   1  12       34.42       34.26      4.87 o 
  -3   1  12       13.77       14.41      4.07 o 
  -2   1  12      240.56      247.53      7.89 o 
  -1   1  12      294.36      271.58      8.13 o 
   0   1  12     1081.88     1043.89     17.38 o 
   1   1  12      194.26      199.53      7.10 o 
   2   1  12       85.82       74.20      7.93 o 
   3   1  12       60.57       62.91      5.52 o 
   4   1  12        1.15        0.26      3.52 o 
   5   1  12       67.71       63.62      6.62 o 
   6   1  12      283.61      288.02     12.75 o 
   7   1  12       44.09       29.09      7.23 o 
   8   1  12      107.15      119.70     15.29 o 
  -7   2  12       29.97       33.46     12.49 o 
  -6   2  12       66.89       49.18      4.94 o 
  -5   2  12       49.19       53.74      5.56 o 
  -4   2  12      186.10      161.57      7.04 o 
  -3   2  12      140.66      141.43      6.60 o 
  -2   2  12      379.45      376.26      9.49 o 
  -1   2  12      667.34      627.69     12.39 o 
   0   2  12     2156.92     2110.09     29.30 o 
   1   2  12        1.03        3.36      3.32 o 
   2   2  12     1710.30     1668.63     20.74 o 
   3   2  12      488.57      473.19      9.15 o 
   4   2  12       56.85       65.68      8.31 o 
   5   2  12      508.92      486.53     11.57 o 
   6   2  12       38.89       48.29      7.10 o 
   7   2  12       67.65       71.63      8.17 o 
   8   2  12        7.93        6.11     11.01 o 
  -7   3  12        2.12        3.97      6.01 o 
  -6   3  12        0.35        2.03      4.35 o 
  -5   3  12       27.57       23.78      4.78 o 
  -4   3  12       13.81       28.43      5.24 o 
  -3   3  12       24.86       28.72      4.14 o 
  -2   3  12      113.63      105.31      5.83 o 
  -1   3  12      176.25      185.38      6.71 o 
   0   3  12     3900.24     3982.62     54.35 o 
   1   3  12        0.45        0.62      2.54 o 
   2   3  12      628.34      562.99     18.99 o 
   3   3  12      505.57      489.72      9.24 o 
   4   3  12      467.01      472.09     13.52 o 
   5   3  12      112.41      108.23     15.23 o 
   6   3  12      177.87      188.37      9.88 o 
   7   3  12      144.48      131.69      9.71 o 
   8   3  12        0.54        5.95      6.38 o 
  -7   4  12       27.13       41.25      9.53 o 
  -6   4  12        5.25        4.64      4.42 o 
  -5   4  12       53.71       62.77      5.74 o 
  -4   4  12        0.77       -3.68      3.68 o 
  -3   4  12      103.73       99.39      5.75 o 
  -2   4  12       15.52       16.54      3.76 o 
  -1   4  12       28.77       25.75      3.97 o 
   0   4  12     1711.93     1727.94     24.74 o 
   1   4  12       43.47       49.84      4.48 o 
   2   4  12     1437.91     1380.87     23.09 o 
   3   4  12      292.35      262.02      7.89 o 
   4   4  12      497.70      502.04     12.85 o 
   5   4  12      672.04      623.64     16.56 o 
   6   4  12       35.74       42.20      6.68 o 
   7   4  12      575.50      591.88     17.71 o 
   8   4  12       33.79       31.13     10.27 o 
   9   4  12       64.64       69.18     13.29 o 
  -7   5  12        1.21       -1.57      5.70 o 
  -6   5  12        1.89       -4.13      4.46 o 
  -5   5  12       29.53       12.43      5.96 o 
  -4   5  12       71.02       75.02      5.61 o 
  -3   5  12       59.80       55.11      4.87 o 
  -2   5  12       63.44       66.25      4.85 o 
  -1   5  12        7.62        8.44      3.73 o 
   0   5  12      250.60      264.96     10.02 o 
   1   5  12     2517.89     2483.85     32.75 o 
   2   5  12      802.37      752.80     31.11 o 
   3   5  12       13.97       19.75      3.72 o 
   4   5  12       89.55       84.64      5.54 o 
   5   5  12       23.11       17.86      5.36 o 
   6   5  12        4.37        7.07      5.47 o 
   7   5  12        8.71       24.87      6.50 o 
   8   5  12        5.21        6.92      6.45 o 
   9   5  12        6.75        9.85     10.53 o 
  -7   6  12       14.56       14.58      6.05 o 
  -6   6  12        0.47       -0.78      4.52 o 
  -5   6  12       85.07      106.49      6.91 o 
  -4   6  12        0.91        0.41      3.81 o 
  -3   6  12        7.05        0.90      3.41 o 
  -2   6  12      105.37      108.10      7.14 o 
  -1   6  12      468.63      467.87     19.38 o 
   0   6  12      106.00      106.22      7.11 o 
   1   6  12      536.15      549.38     11.16 o 
   2   6  12       76.07       75.55      5.00 o 
   3   6  12       43.74       44.02      4.47 o 
   4   6  12      314.74      332.29      9.23 o 
   5   6  12      495.79      512.41     15.06 o 
   6   6  12      125.47      130.43      9.35 o 
   7   6  12        0.37       -3.95      5.59 o 
   8   6  12      103.16      133.35     15.09 o 
   9   6  12       49.72       39.95     12.69 o 
  -7   7  12       52.95       63.85     12.85 o 
  -6   7  12        0.11        1.94      4.58 o 
  -5   7  12      193.53      226.62      8.82 o 
  -4   7  12       49.56       43.49      7.01 o 
  -3   7  12       22.70       31.51      5.63 o 
  -2   7  12      229.16      233.21      9.94 o 
  -1   7  12      624.17      656.08     22.08 o 
   0   7  12        5.05        5.67      3.11 o 
   1   7  12       10.79       10.36      3.42 o 
   2   7  12      268.48      233.59      7.47 o 
   3   7  12     2174.43     2114.66     29.52 o 
   4   7  12      118.34      149.53      6.76 o 
   5   7  12       53.75       61.43      7.39 o 
   6   7  12       80.85       68.36      7.63 o 
   7   7  12       35.05       42.59      8.39 o 
   8   7  12       20.00       22.11      7.79 o 
  -6   8  12       72.46       73.62     11.89 o 
  -5   8  12       63.94       72.94      7.82 o 
  -4   8  12        7.75        5.11      5.00 o 
  -3   8  12        1.92        2.19      4.83 o 
  -2   8  12      364.60      347.76     11.97 o 
  -1   8  12       18.49       18.64      4.87 o 
   0   8  12     1013.61     1006.52     16.72 o 
   1   8  12       75.06       77.30      5.00 o 
   2   8  12      127.23      140.92      6.36 o 
   3   8  12       78.29       51.57      4.82 o 
   4   8  12      291.06      286.47      9.24 o 
   5   8  12      117.14      118.36      8.62 o 
   6   8  12      111.33      115.76      8.82 o 
   7   8  12       14.00       12.13      6.30 o 
   8   8  12        8.52       17.44      7.09 o 
  -6   9  12       12.68       17.29      9.77 o 
  -5   9  12      138.48      157.70     18.32 o 
  -4   9  12       38.73       39.50      6.57 o 
  -3   9  12      405.51      408.55     13.17 o 
  -2   9  12       79.17       85.26      6.99 o 
  -1   9  12      369.96      356.81     12.02 o 
   0   9  12     2346.45     2404.50     32.52 o 
   1   9  12      558.22      503.52     11.03 o 
   2   9  12      994.98      952.75     16.54 o 
   3   9  12      142.70      144.64      6.60 o 
   4   9  12      968.00      967.60     17.22 o 
   5   9  12       15.60        9.88      5.46 o 
   6   9  12       41.45       50.31      7.27 o 
   7   9  12       53.28       64.63      8.42 o 
   8   9  12        2.26       11.42      6.87 o 
  -6  10  12       62.14       65.78     11.93 o 
  -5  10  12      141.44      142.53      9.85 o 
  -4  10  12       57.63       68.33      7.35 o 
  -3  10  12       55.83       62.99      7.02 o 
  -2  10  12      108.30      110.62      8.05 o 
  -1  10  12       73.57       71.08      7.41 o 
   0  10  12        8.60        5.00      3.54 o 
   1  10  12      127.40      109.18      7.71 o 
   2  10  12      854.57      797.76     12.90 o 
   3  10  12      222.35      229.96      8.09 o 
   4  10  12      398.10      379.95     10.68 o 
   5  10  12        1.00        0.16      3.95 o 
   6  10  12      218.91      214.52     16.73 o 
   7  10  12        0.61        3.39      6.00 o 
   8  10  12       18.54       19.27      7.67 o 
  -5  11  12       12.74       20.89      9.65 o 
  -4  11  12        3.26        4.03      5.36 o 
  -3  11  12      398.29      359.81     12.71 o 
  -2  11  12      215.67      236.56     10.52 o 
  -1  11  12        0.41       -0.54      4.40 o 
   0  11  12       17.73       14.57      3.50 o 
   1  11  12      102.25      101.52      5.77 o 
   2  11  12      897.69      860.45     20.99 o 
   3  11  12      482.87      453.37     12.45 o 
   4  11  12      245.51      212.92     10.54 o 
   5  11  12        8.14        4.69      4.66 o 
   6  11  12      215.53      231.19     24.98 o 
   7  11  12        2.96       16.27      6.81 o 
   8  11  12       16.44       17.36      7.64 o 
  -5  12  12        3.96       12.18      6.27 o 
  -4  12  12       22.94       29.89      6.77 o 
  -3  12  12       76.45       83.50      7.91 o 
  -2  12  12      256.59      279.26     11.39 o 
  -1  12  12        6.37        3.44      3.33 o 
   0  12  12        7.75        9.21      3.80 o 
   1  12  12      143.18      152.50     11.24 o 
   2  12  12       30.80       29.00      4.65 o 
   3  12  12      115.30       97.72      6.31 o 
   4  12  12       14.69       12.13      4.25 o 
   5  12  12       21.98       22.43      4.75 o 
   6  12  12        4.58        9.59      6.21 o 
   7  12  12       82.57       79.08      9.47 o 
   8  12  12        3.37       16.72      7.55 o 
  -4  13  12       63.92       63.87      8.95 o 
  -3  13  12       95.09      118.21      8.79 o 
  -2  13  12       62.45       47.74     10.35 o 
  -1  13  12      318.27      325.00      9.74 o 
   0  13  12      166.96      162.72      7.49 o 
   1  13  12      141.97      121.12      6.57 o 
   2  13  12       80.56       78.55     10.08 o 
   3  13  12       38.40       48.31      6.81 o 
   4  13  12        4.10        8.27      4.41 o 
   5  13  12       38.96       48.74      7.80 o 
   6  13  12        6.31        3.46      6.25 o 
   7  13  12        8.43       12.81      8.97 o 
  -4  14  12        4.38        8.73      9.05 o 
  -3  14  12      100.42      117.86     14.01 o 
  -2  14  12        4.69        8.68      5.73 o 
  -1  14  12      200.19      215.02      8.60 o 
   0  14  12        9.44        9.57      4.30 o 
   1  14  12       24.81       13.20      4.58 o 
   2  14  12       55.22       58.74      5.61 o 
   3  14  12       15.15        7.42      4.55 o 
   4  14  12       12.33       11.20      5.45 o 
   5  14  12        3.28        3.41      4.46 o 
   6  14  12       11.13        5.04     10.55 o 
   7  14  12        7.14       -1.54     11.47 o 
  -3  15  12       24.17       38.59     10.81 o 
  -2  15  12       27.77       17.49      9.05 o 
  -1  15  12      251.16      288.24     12.50 o 
   0  15  12       15.14       15.53      6.16 o 
   1  15  12      192.40      182.28     10.31 o 
   2  15  12        5.53       -1.06      4.27 o 
   3  15  12       24.15       38.78      5.66 o 
   4  15  12      214.76      217.60      9.00 o 
   5  15  12        0.15        9.59      5.03 o 
   6  15  12        0.82       10.98      7.03 o 
  -2  16  12       13.60       21.06      9.93 o 
  -1  16  12       60.09       85.13      8.69 o 
   0  16  12       11.02       19.96      6.34 o 
   1  16  12      386.03      390.19     16.95 o 
   2  16  12       79.12       69.66      8.03 o 
   3  16  12       81.70       84.15      8.28 o 
   4  16  12       62.39       56.41      8.25 o 
   5  16  12        2.69        4.69      6.00 o 
   0  17  12       46.88       48.80     11.61 o 
   1  17  12       43.89       58.25      8.51 o 
   2  17  12       12.25       16.33      6.42 o 
   3  17  12       27.87       24.45      8.49 o 
   4  17  12        9.54       -6.81      8.41 o 
  -1  -6  13       51.18       40.63      8.74 o 
   0  -6  13       13.75       35.72     13.93 o 
   1  -6  13        0.47        6.66      6.77 o 
  -3  -5  13        2.55        5.44      9.53 o 
  -2  -5  13       42.39       44.52      8.67 o 
  -1  -5  13        1.83       -0.92      7.29 o 
   0  -5  13       29.95       46.64     13.75 o 
   1  -5  13        8.48        8.02      6.97 o 
   2  -5  13       13.05        4.80      9.77 o 
   3  -5  13       21.40       23.14     11.29 o 
  -4  -4  13       90.92       83.19      9.65 o 
  -3  -4  13       15.12       16.40      7.05 o 
  -2  -4  13        1.89        1.83      7.89 o 
  -1  -4  13      221.23      242.22     12.27 o 
   0  -4  13      129.43      134.46     10.38 o 
   1  -4  13       94.11      109.92      9.85 o 
   2  -4  13      403.76      392.59     16.27 o 
   3  -4  13      170.60      191.28     16.81 o 
   4  -4  13       41.32       43.91      7.75 o 
  -5  -3  13        9.69       13.40      7.16 o 
  -4  -3  13        1.87        0.54      6.41 o 
  -3  -3  13       55.72       62.51      8.43 o 
  -2  -3  13      595.83      584.48     18.58 o 
  -1  -3  13      108.54      117.98     10.03 o 
   0  -3  13        1.73        3.28      5.72 o 
   1  -3  13        0.33        1.36      5.87 o 
   2  -3  13       13.87       12.26      6.42 o 
   3  -3  13      145.78      144.52     14.93 o 
   4  -3  13      109.40       85.03      8.60 o 
   5  -3  13      140.79      148.02     10.79 o 
  -5  -2  13        2.78        7.79      5.98 o 
  -4  -2  13        9.05        3.26      5.85 o 
  -3  -2  13       26.88       27.19      6.95 o 
  -2  -2  13       10.40       16.08      6.10 o 
  -1  -2  13      429.45      498.04     18.30 o 
   0  -2  13       38.19       28.22     13.81 o 
   1  -2  13      134.22      121.06     11.35 o 
   2  -2  13        0.56        1.72      5.74 o 
   3  -2  13        3.10        2.28      7.67 o 
   4  -2  13        3.11       -0.82      7.83 o 
   5  -2  13       48.51       60.64      8.44 o 
   6  -2  13       33.93       40.49      8.23 o 
  -6  -1  13        7.70        6.92      5.25 o 
  -5  -1  13        6.92       12.11      5.12 o 
  -4  -1  13        3.33        1.01      4.20 o 
  -3  -1  13        2.31       -0.41      7.05 o 
  -2  -1  13       53.95       55.28      7.70 o 
  -1  -1  13      204.32      207.51     11.59 o 
   0  -1  13      467.36      457.87     17.01 o 
   1  -1  13      212.88      215.61     10.73 o 
   2  -1  13       37.09       38.95      6.45 o 
   3  -1  13      156.28      124.05      8.53 o 
   4  -1  13      144.11      109.76      9.71 o 
   5  -1  13       45.14       49.71      9.55 o 
   6  -1  13       59.88       75.71      8.82 o 
  -6   0  13        3.45        1.84      5.02 o 
  -5   0  13        6.97        5.67      4.54 o 
  -4   0  13       55.92       58.69      5.82 o 
  -3   0  13        2.54        5.20      4.00 o 
  -2   0  13       52.95       66.05      8.46 o 
  -1   0  13      531.66      533.77     12.19 o 
   0   0  13       42.71       47.27      5.05 o 
   1   0  13      961.30      950.96     26.25 o 
   2   0  13      102.53      108.81      8.27 o 
   3   0  13      411.69      405.59     17.89 o 
   4   0  13      355.12      341.67     12.52 o 
   5   0  13      278.21      293.64     14.27 o 
   6   0  13      352.01      400.72     30.91 o 
   7   0  13       11.69        0.60      9.17 o 
  -6   1  13       16.68       12.09     11.14 o 
  -5   1  13      149.34      153.58      7.93 o 
  -4   1  13       42.59       37.14      5.22 o 
  -3   1  13      112.69      105.26      6.46 o 
  -2   1  13        7.94        8.26      3.79 o 
  -1   1  13        0.97       -1.94      3.58 o 
   0   1  13      810.82      866.28     20.29 o 
   1   1  13       88.64       80.62      5.65 o 
   2   1  13     1380.72     1382.73     19.68 o 
   3   1  13       70.94       71.71      4.70 o 
   4   1  13       56.80       51.06      5.26 o 
   5   1  13        8.04        9.32      5.40 o 
   6   1  13      161.40      127.83     12.77 o 
   7   1  13        0.64        5.56      9.57 o 
  -6   2  13        2.93        3.48      4.16 o 
  -5   2  13       72.84       61.12      6.02 o 
  -4   2  13       20.37       11.10      4.48 o 
  -3   2  13      201.18      187.78      7.76 o 
  -2   2  13      127.55      112.34      6.28 o 
  -1   2  13        8.59       11.44      3.88 o 
   0   2  13       51.17       67.68      7.54 o 
   1   2  13      118.01      105.69      5.99 o 
   2   2  13     1197.19     1226.06     24.51 o 
   3   2  13       20.59       17.64      4.16 o 
   4   2  13      227.44      216.25      9.65 o 
   5   2  13        1.76        0.43      4.93 o 
   6   2  13       10.29       16.29      6.25 o 
   7   2  13       71.48       73.08      8.60 o 
   8   2  13       24.94       34.03     11.73 o 
  -7   3  13        0.79       -2.36      9.25 o 
  -6   3  13       18.25       18.37      5.19 o 
  -5   3  13       60.26       59.67      5.97 o 
  -4   3  13        4.04        0.77      4.07 o 
  -3   3  13       64.27       56.43      5.57 o 
  -2   3  13      212.94      187.62      7.38 o 
  -1   3  13       16.32       19.40      3.93 o 
   0   3  13        7.09        6.41      3.56 o 
   1   3  13      346.01      328.93     11.31 o 
   2   3  13     1334.79     1372.86     20.98 o 
   3   3  13      121.34      117.68      6.22 o 
   4   3  13      848.75      854.88     19.41 o 
   5   3  13      150.98      136.21      9.33 o 
   6   3  13       63.46       73.83      7.78 o 
   7   3  13       81.14       77.01      8.66 o 
   8   3  13       25.26       32.16      7.57 o 
  -7   4  13       70.71       72.02     13.21 o 
  -6   4  13        5.84        8.25      4.94 o 
  -5   4  13       42.37       48.28      5.65 o 
  -4   4  13       11.04        8.26      4.90 o 
  -3   4  13       54.63       53.00      5.07 o 
  -2   4  13      144.95      149.36      6.60 o 
  -1   4  13      100.61       99.04      5.85 o 
   0   4  13       58.70       58.79      6.23 o 
   1   4  13       22.87       15.43      9.23 o 
   2   4  13     1120.87     1124.69     18.38 o 
   3   4  13      718.74      626.02     24.19 o 
   4   4  13      821.08      876.29     19.92 o 
   5   4  13        1.61       -4.46      4.98 o 
   6   4  13       83.82      102.46      8.22 o 
   7   4  13        7.68        2.26      6.12 o 
   8   4  13      136.77      156.59     11.24 o 
  -7   5  13        0.63        7.77      8.69 o 
  -6   5  13       51.21       63.55      6.49 o 
  -5   5  13       10.40        5.39      4.61 o 
  -4   5  13      129.77      123.98      7.02 o 
  -3   5  13       35.70       31.09      4.58 o 
  -2   5  13       64.62       68.33      6.77 o 
  -1   5  13      415.22      432.74     13.33 o 
   0   5  13      324.05      281.77     10.63 o 
   1   5  13      188.58      217.22      9.42 o 
   2   5  13       47.07       37.75      5.76 o 
   3   5  13     1760.29     1754.21     25.71 o 
   4   5  13       93.29       83.98      5.90 o 
   5   5  13      231.35      255.77     11.25 o 
   6   5  13        6.39       -2.96      6.71 o 
   7   5  13        0.48       -9.82     10.07 o 
   8   5  13        0.16       -3.92      6.65 o 
  -6   6  13        8.71       17.74      5.25 o 
  -5   6  13      268.59      292.10     14.54 o 
  -4   6  13        0.75       -0.85      5.24 o 
  -3   6  13      225.18      207.46     10.01 o 
  -2   6  13       35.98       38.17      7.49 o 
  -1   6  13       49.19       52.73     13.11 o 
   0   6  13        2.42        3.64      6.47 o 
   1   6  13      301.54      267.64     14.32 o 
   2   6  13       14.99       20.56      3.96 o 
   3   6  13      686.47      626.01     17.59 o 
   4   6  13       71.45       69.10      6.17 o 
   5   6  13      623.86      614.57     26.92 o 
   6   6  13        8.21       10.87      5.85 o 
   7   6  13       18.53       40.35      7.45 o 
   8   6  13       19.53       14.91      7.44 o 
  -6   7  13       37.30       32.10      7.23 o 
  -5   7  13        2.00       -2.89      5.32 o 
  -4   7  13       30.82       32.06      6.37 o 
  -3   7  13       13.52       10.14      5.22 o 
  -2   7  13        9.56       13.94      5.00 o 
  -1   7  13       14.64       16.91      4.92 o 
   0   7  13      321.52      296.75     11.11 o 
   1   7  13      184.24      182.12     13.75 o 
   2   7  13      153.95      146.90      6.45 o 
   3   7  13     1158.35     1169.70     19.32 o 
   4   7  13       17.57        8.17      3.83 o 
   5   7  13      757.30      737.68     18.99 o 
   6   7  13       20.39       18.80      7.73 o 
   7   7  13      257.28      296.61     26.90 o 
   8   7  13       17.07       16.27      7.33 o 
  -6   8  13       41.57       48.84     10.69 o 
  -5   8  13       30.00       37.62      6.74 o 
  -4   8  13       38.38       45.43      7.20 o 
  -3   8  13     1186.22     1162.39     24.90 o 
  -2   8  13       70.26       73.14      9.95 o 
  -1   8  13       68.48       82.40      7.15 o 
   0   8  13       11.47       13.23      5.84 o 
   1   8  13       14.96       17.44      4.08 o 
   2   8  13      167.97      152.45      6.59 o 
   3   8  13       86.74       79.63      5.65 o 
   4   8  13       49.96       48.50      5.19 o 
   5   8  13       29.71       31.79      6.27 o 
   6   8  13      234.85      227.19     22.36 o 
   7   8  13       83.27       95.79     13.59 o 
   8   8  13        8.55       12.27      6.81 o 
  -6   9  13        0.07        3.56      9.33 o 
  -5   9  13       37.44       38.23      7.03 o 
  -4   9  13        1.97       10.09      5.87 o 
  -3   9  13       50.25       48.78     10.71 o 
  -2   9  13       19.59       18.73      5.80 o 
  -1   9  13       23.20       30.50      6.30 o 
   0   9  13      199.29      216.02      9.90 o 
   1   9  13      409.68      429.45     14.63 o 
   2   9  13       27.56       27.77      4.44 o 
   3   9  13        8.29        5.98      3.80 o 
   4   9  13      317.63      302.07     13.85 o 
   5   9  13       25.38       21.25      6.53 o 
   6   9  13       82.43       79.53      8.33 o 
   7   9  13       32.03       32.57      7.40 o 
   8   9  13        1.91        1.25      7.39 o 
  -5  10  13        8.17        2.92      6.16 o 
  -4  10  13      121.93      120.39      8.91 o 
  -3  10  13       23.03       20.30      8.31 o 
  -2  10  13      661.25      630.28     17.10 o 
  -1  10  13      205.34      211.53     10.42 o 
   0  10  13       19.76       14.48      5.23 o 
   1  10  13        1.35       -0.80      4.49 o 
   2  10  13       52.25       49.22      4.94 o 
   3  10  13       12.03       11.80      4.23 o 
   4  10  13       40.20       47.43      5.83 o 
   5  10  13      101.30       99.76     10.67 o 
   6  10  13       40.98       37.86      7.04 o 
   7  10  13        4.14        1.02      6.27 o 
   8  10  13       69.41       66.61     13.17 o 
  -5  11  13        1.87       -3.24      7.39 o 
  -4  11  13       11.49        4.22      5.87 o 
  -3  11  13       38.22       52.04      7.15 o 
  -2  11  13        6.23       22.02      5.99 o 
  -1  11  13       95.51       76.94      7.40 o 
   0  11  13      143.30      146.42      6.88 o 
   1  11  13       15.63       11.02      4.27 o 
   2  11  13       43.46       45.78      5.05 o 
   3  11  13        0.18        2.13      3.91 o 
   4  11  13        1.63       -1.22      4.69 o 
   5  11  13        3.16        0.31      4.31 o 
   6  11  13       50.20       53.43      9.05 o 
   7  11  13        7.24        9.81      6.83 o 
   8  11  13        0.95       -2.44     10.01 o 
  -5  12  13        2.56       -0.75      6.04 o 
  -4  12  13      103.43      107.61      9.31 o 
  -3  12  13       45.66       47.66      7.32 o 
  -2  12  13      118.02      115.98      8.83 o 
  -1  12  13        8.10        5.43      5.42 o 
   0  12  13      568.47      555.46     12.46 o 
   1  12  13       67.24       66.94      5.58 o 
   2  12  13      428.64      388.53     10.50 o 
   3  12  13     1184.05     1147.35     20.22 o 
   4  12  13       20.87       10.12      4.51 o 
   5  12  13       59.46       69.92      7.51 o 
   6  12  13       58.58       69.09     22.88 o 
   7  12  13       19.14       15.50     17.63 o 
  -4  13  13        0.05        9.08      6.51 o 
  -3  13  13       27.18       30.12      7.16 o 
  -2  13  13       44.24       34.87      6.63 o 
  -1  13  13       69.36       96.34     17.39 o 
   0  13  13       86.38       96.70      6.50 o 
   1  13  13      106.25       94.57      6.49 o 
   2  13  13      331.63      317.82      9.95 o 
   3  13  13      134.43      128.55      7.50 o 
   4  13  13       93.57       94.16      6.77 o 
   5  13  13       16.59       19.41      5.07 o 
   6  13  13        0.25        5.80      6.64 o 
   7  13  13        3.00       10.40      7.35 o 
  -3  14  13        5.53       -2.74      6.36 o 
  -2  14  13        6.29        6.98      6.10 o 
  -1  14  13        0.94       11.06      4.66 o 
   0  14  13       90.46       96.26     12.02 o 
   1  14  13       17.73        4.99      4.59 o 
   2  14  13       47.39       46.01      5.54 o 
   3  14  13       80.82       73.60      6.15 o 
   4  14  13       88.29       67.46      6.26 o 
   5  14  13      131.54      136.85      7.64 o 
   6  14  13        0.81        3.08     10.75 o 
   7  14  13       89.28       95.40     14.53 o 
  -3  15  13        0.35        1.08      8.97 o 
  -2  15  13       12.59       18.82      9.85 o 
  -1  15  13       59.27       46.68     11.37 o 
   0  15  13       13.47       16.83      5.56 o 
   1  15  13       73.16       78.97      7.90 o 
   2  15  13        7.81       11.62      4.99 o 
   3  15  13       13.28       16.25      4.80 o 
   4  15  13        5.13        8.24      5.06 o 
   5  15  13       10.43        3.13      5.06 o 
   6  15  13        7.95        4.28      9.61 o 
  -1  16  13       41.78       41.35     11.57 o 
   0  16  13       76.16       94.22      8.96 o 
   1  16  13        7.74        4.67      5.85 o 
   2  16  13       44.93       44.78      7.16 o 
   3  16  13       83.35       78.40      8.57 o 
   4  16  13        6.68        9.57      6.26 o 
   5  16  13        0.41       -3.87      6.17 o 
   0  17  13       21.09       35.75     10.93 o 
   1  17  13        0.79       -6.05      8.97 o 
   2  17  13        0.47        3.05      6.60 o 
   3  17  13        1.95        9.01      6.71 o 
  -1  -5  14       28.38       21.25      7.81 o 
   0  -5  14       62.11       44.40     18.50 o 
   1  -5  14       16.16       12.07      7.44 o 
  -3  -4  14        1.69        4.44     10.41 o 
  -2  -4  14        2.72       -1.59      8.53 o 
  -1  -4  14        2.33       -1.21      6.87 o 
   0  -4  14      118.99       91.76      9.85 o 
   1  -4  14        0.39       -4.30      7.77 o 
   2  -4  14       68.06       65.25     12.73 o 
   3  -4  14        0.64        4.64      9.41 o 
  -4  -3  14       25.53       20.38     11.09 o 
  -3  -3  14        4.48       -5.89      5.89 o 
  -2  -3  14      100.99      118.50     17.19 o 
  -1  -3  14      201.23      231.77     12.51 o 
   0  -3  14       51.64       47.89      8.19 o 
   1  -3  14       94.41      110.22      9.75 o 
   2  -3  14       18.29       18.60      6.86 o 
   3  -3  14        1.54       -4.68      7.85 o 
   4  -3  14       43.81       52.88     12.45 o 
  -4  -2  14        0.12       -3.95      6.57 o 
  -3  -2  14       36.49       29.28      7.45 o 
  -2  -2  14       19.24       28.94      7.39 o 
  -1  -2  14       11.23       18.54      6.82 o 
   0  -2  14        4.59        7.88      5.89 o 
   1  -2  14      320.82      339.63     13.73 o 
   2  -2  14       63.06       57.22      7.96 o 
   3  -2  14      424.74      452.94     22.82 o 
   4  -2  14       14.56       17.83      6.56 o 
   5  -2  14        0.05       10.60      7.05 o 
  -5  -1  14       65.75       64.08     18.80 o 
  -4  -1  14        1.98        1.57      6.14 o 
  -3  -1  14        7.32       -1.52      5.84 o 
  -2  -1  14      116.54       95.39      8.99 o 
  -1  -1  14      102.76      118.16     16.21 o 
   0  -1  14      245.43      240.33     17.43 o 
   1  -1  14      990.08     1046.13     24.43 o 
   2  -1  14      183.86      167.77     10.44 o 
   3  -1  14      580.95      610.95     25.78 o 
   4  -1  14      126.15      136.10     30.73 o 
   5  -1  14      106.56      106.84     12.87 o 
   6  -1  14        1.37        5.60     10.13 o 
  -5   0  14       16.48       16.61      5.38 o 
  -4   0  14       10.25       15.20      4.88 o 
  -3   0  14        1.31        2.26      4.36 o 
  -2   0  14        6.00       11.52      4.47 o 
  -1   0  14      279.10      281.12     21.96 o 
   0   0  14        1.27       -4.44      5.43 o 
   1   0  14      180.36      168.11      9.60 o 
   2   0  14        1.66        1.38      5.60 o 
   3   0  14      651.19      742.10     27.70 o 
   4   0  14        0.85       -2.30      7.85 o 
   5   0  14      267.18      289.52     17.29 o 
   6   0  14      139.19      149.12     14.25 o 
  -6   1  14        8.75       16.52      6.04 o 
  -5   1  14       35.12       37.67      5.93 o 
  -4   1  14        5.51       -0.49      4.11 o 
  -3   1  14       73.98       63.59      5.94 o 
  -2   1  14       29.96       25.90      4.81 o 
  -1   1  14      288.98      286.82     10.44 o 
   0   1  14       24.37       36.09      4.95 o 
   1   1  14      128.23      139.54      7.19 o 
   2   1  14      156.00      161.41      7.42 o 
   3   1  14      758.79      797.14     13.43 o 
   4   1  14       45.32       50.32      9.37 o 
   5   1  14      221.84      235.96     15.93 o 
   6   1  14       11.55       15.81      9.01 o 
   7   1  14       94.39      102.53     14.21 o 
  -6   2  14       39.22       50.36      5.69 o 
  -5   2  14        1.09       -2.52      4.74 o 
  -4   2  14       43.79       56.23      5.93 o 
  -3   2  14       17.46       22.36      4.73 o 
  -2   2  14       78.61       96.30      6.45 o 
  -1   2  14       91.00       79.29      5.79 o 
   0   2  14       48.67       53.29      5.35 o 
   1   2  14        0.19        4.32      4.03 o 
   2   2  14       10.61       12.81      5.01 o 
   3   2  14        0.18       -1.50      3.84 o 
   4   2  14      222.93      222.95     10.24 o 
   5   2  14       70.57       99.80      8.41 o 
   6   2  14       19.06       12.24      6.39 o 
   7   2  14       10.93       18.06     10.65 o 
  -6   3  14        1.73       -2.01      5.13 o 
  -5   3  14       14.94       18.26      5.18 o 
  -4   3  14      153.81      158.83      7.69 o 
  -3   3  14       34.29       24.85      4.80 o 
  -2   3  14       86.13       81.57      6.08 o 
  -1   3  14       22.89       23.28      4.58 o 
   0   3  14      239.75      221.71      7.96 o 
   1   3  14      172.71      167.35     10.45 o 
   2   3  14      229.55      235.41     14.07 o 
   3   3  14       67.00       66.74     11.50 o 
   4   3  14     1251.72     1279.81     25.94 o 
   5   3  14       33.22       44.82     15.81 o 
   6   3  14      602.13      646.73     18.45 o 
   7   3  14       48.58       52.52      8.51 o 
  -6   4  14      105.73      115.95     10.53 o 
  -5   4  14       18.13       21.85      6.90 o 
  -4   4  14      254.37      281.40     13.23 o 
  -3   4  14       66.42       68.35      5.88 o 
  -2   4  14      278.06      305.95      9.37 o 
  -1   4  14       37.35       35.70      6.07 o 
   0   4  14      155.47      146.38      8.50 o 
   1   4  14     1161.35     1169.09     24.25 o 
   2   4  14      496.72      479.47     14.26 o 
   3   4  14      242.42      246.33     11.40 o 
   4   4  14       27.38       33.71      9.63 o 
   5   4  14       12.58        4.79      5.48 o 
   6   4  14      155.78      140.36     19.50 o 
   7   4  14        1.18        7.49      6.65 o 
   8   4  14       23.92        9.41     10.81 o 
  -6   5  14        9.40       20.10      5.73 o 
  -5   5  14        0.63        0.11      4.78 o 
  -4   5  14      320.47      292.08     14.91 o 
  -3   5  14      183.12      177.78      9.84 o 
  -2   5  14      261.12      270.49     14.35 o 
  -1   5  14      442.85      453.71     16.65 o 
   0   5  14        6.45        6.00      5.09 o 
   1   5  14      231.30      232.28     12.39 o 
   2   5  14      118.09      137.34     11.94 o 
   3   5  14       12.55       14.14      4.42 o 
   4   5  14        1.02        4.01      5.08 o 
   5   5  14      330.83      350.49     22.86 o 
   6   5  14      191.95      204.97     10.97 o 
   7   5  14       18.12       33.72      7.49 o 
   8   5  14       12.00       27.46     11.77 o 
  -6   6  14        0.26        4.86      6.68 o 
  -5   6  14       13.12        3.18      9.39 o 
  -4   6  14      100.28       94.32      8.27 o 
  -3   6  14        1.13        3.21      5.90 o 
  -2   6  14      449.16      428.68     14.20 o 
  -1   6  14       53.03       54.59      6.98 o 
   0   6  14      396.40      388.25     12.98 o 
   1   6  14      122.58      121.21      8.15 o 
   2   6  14        4.64        9.20      4.14 o 
   3   6  14     1432.87     1398.84     22.29 o 
   4   6  14      178.06      171.70      7.66 o 
   5   6  14      651.72      636.40     50.02 o 
   6   6  14      163.56      168.02     10.57 o 
   7   6  14      224.71      270.12     12.81 o 
   8   6  14        0.94        5.10      7.36 o 
  -6   7  14       34.52       23.58     10.69 o 
  -5   7  14        4.47       15.26      6.43 o 
  -4   7  14       15.03       20.05      6.43 o 
  -3   7  14       86.92       92.63     10.01 o 
  -2   7  14     1129.87     1175.61     26.70 o 
  -1   7  14      276.20      290.30     17.13 o 
   0   7  14      107.30      109.82      8.35 o 
   1   7  14      472.47      469.90     14.48 o 
   2   7  14      178.43      183.15     11.46 o 
   3   7  14       72.26       82.25      8.53 o 
   4   7  14       78.62       87.81      6.03 o 
   5   7  14      326.34      332.43     12.66 o 
   6   7  14       76.93       78.66     23.18 o 
   7   7  14      189.77      217.68     12.28 o 
   8   7  14        0.11        2.02      6.93 o 
  -6   8  14       39.15       46.08     12.01 o 
  -5   8  14       19.64       31.80      7.75 o 
  -4   8  14       32.00       39.33     16.31 o 
  -3   8  14        2.29        1.42      9.51 o 
  -2   8  14       31.15       43.38      6.91 o 
  -1   8  14      775.52      768.88     19.51 o 
   0   8  14       97.98       72.33      7.23 o 
   1   8  14      143.11      129.81     10.97 o 
   2   8  14      124.20      116.81      6.64 o 
   3   8  14        7.78        5.60      3.91 o 
   4   8  14      165.18      146.44      7.42 o 
   5   8  14      145.59      128.49      8.87 o 
   6   8  14       32.08       42.32      7.16 o 
   7   8  14       15.30       22.15      7.45 o 
   8   8  14        1.06        1.70      6.68 o 
  -5   9  14       37.74       45.87      7.95 o 
  -4   9  14      187.22      179.35     10.59 o 
  -3   9  14      129.74      130.98     15.33 o 
  -2   9  14        0.80        2.00      5.18 o 
  -1   9  14      355.29      304.76     11.83 o 
   0   9  14      588.21      567.67     16.44 o 
   1   9  14       53.48       72.64      7.47 o 
   2   9  14       19.52       20.25      5.63 o 
   3   9  14       32.42       23.74      4.57 o 
   4   9  14       39.16       31.43      5.02 o 
   5   9  14        0.39        2.72      5.65 o 
   6   9  14        6.87        6.77      6.34 o 
   7   9  14       18.82       29.55      8.02 o 
  -5  10  14        2.04       -6.05      6.05 o 
  -4  10  14       67.50       67.23      8.36 o 
  -3  10  14       11.21        1.88      5.61 o 
  -2  10  14       55.59       63.85      7.52 o 
  -1  10  14       90.06      105.59      8.54 o 
   0  10  14      152.46      163.66      9.57 o 
   1  10  14      512.78      517.12     14.83 o 
   2  10  14        7.24       11.09      4.33 o 
   3  10  14      187.15      180.77      7.75 o 
   4  10  14      167.51      152.08      7.52 o 
   5  10  14       61.61       76.97     19.16 o 
   6  10  14      141.00      150.35     10.37 o 
   7  10  14       18.47       29.11      7.42 o 
  -5  11  14        7.65        5.54      6.51 o 
  -4  11  14       41.23       30.45      7.37 o 
  -3  11  14      148.86      169.26     10.15 o 
  -2  11  14      269.71      290.05     14.03 o 
  -1  11  14      363.81      363.02     13.65 o 
   0  11  14      329.15      338.48     12.70 o 
   1  11  14       12.54       13.23      4.37 o 
   2  11  14      121.79      149.04     14.80 o 
   3  11  14        3.04       11.82      4.52 o 
   4  11  14      126.42      122.67      7.39 o 
   5  11  14      122.73      117.77     25.28 o 
   6  11  14       28.23       23.48      6.86 o 
   7  11  14        1.21        8.61      6.80 o 
  -4  12  14       55.97       58.84      9.79 o 
  -3  12  14       23.84       29.57      7.14 o 
  -2  12  14        5.93       16.60      6.36 o 
  -1  12  14        7.50        3.10      5.27 o 
   0  12  14      422.54      421.85     19.30 o 
   1  12  14        0.00       -1.15      3.85 o 
   2  12  14      340.70      327.39     10.01 o 
   3  12  14       19.89       17.84      4.77 o 
   4  12  14       89.41       88.58      6.65 o 
   5  12  14       58.01       56.41      6.32 o 
   6  12  14       56.99       71.33      9.09 o 
   7  12  14        0.27        5.09     15.99 o 
  -4  13  14        0.30       10.14      6.87 o 
  -3  13  14        3.83        3.57      6.45 o 
  -2  13  14      108.08      124.96     13.53 o 
  -1  13  14       19.83       14.48      6.32 o 
   0  13  14        6.82        6.54      5.99 o 
   1  13  14       60.91       52.93      5.87 o 
   2  13  14      154.24      159.13      6.74 o 
   3  13  14       36.14       30.82      5.42 o 
   4  13  14      105.38      127.28      7.67 o 
   5  13  14      250.12      255.18     10.02 o 
   6  13  14        7.23        0.11      8.71 o 
  -3  14  14        4.91       -3.38      6.25 o 
  -2  14  14      108.29      126.19     10.07 o 
  -1  14  14       34.20       43.67      7.43 o 
   0  14  14        1.52        8.55      8.71 o 
   1  14  14        0.82       -0.26      4.25 o 
   2  14  14      136.84      151.73     15.34 o 
   3  14  14       85.91       98.89      7.20 o 
   4  14  14      167.55      157.68      8.40 o 
   5  14  14       56.79       59.21      6.61 o 
   6  14  14        4.55        6.27      6.56 o 
  -2  15  14       27.00       41.89      8.06 o 
  -1  15  14       16.67        4.57      6.25 o 
   0  15  14        2.50       -1.37      6.07 o 
   1  15  14       44.98       53.09      6.12 o 
   2  15  14       56.63       53.82      6.27 o 
   3  15  14      107.66      114.33      7.43 o 
   4  15  14        0.14       -4.03      4.85 o 
   5  15  14       37.49       56.23      6.81 o 
   0  16  14        6.75       -1.80      9.33 o 
   1  16  14        9.51       18.10      6.54 o 
   2  16  14        8.38        4.15      5.86 o 
   3  16  14        1.17        3.00      6.99 o 
   4  16  14       43.20       44.48      6.43 o 
   2  17  14        5.96       23.02     10.45 o 
  -2  -3  15        3.86       -9.25      9.25 o 
  -1  -3  15       23.04       36.21      8.28 o 
   0  -3  15        2.32       -3.63      6.96 o 
   1  -3  15       43.11       56.06     11.51 o 
   2  -3  15      263.13      290.84     20.82 o 
   3  -3  15        5.50       27.54     11.53 o 
  -3  -2  15        0.23        0.95      6.92 o 
  -2  -2  15      140.54      146.16     21.74 o 
  -1  -2  15        1.74       -3.09      6.56 o 
   0  -2  15       20.12       23.47      7.17 o 
   1  -2  15       40.28       66.00      9.07 o 
   2  -2  15       72.08       68.81      9.18 o 
   3  -2  15       68.23       89.39     13.73 o 
   4  -2  15      110.67      150.37     16.41 o 
  -4  -1  15       15.65       12.01     10.21 o 
  -3  -1  15       44.54       28.60      7.27 o 
  -2  -1  15        2.91       -5.69      5.69 o 
  -1  -1  15        2.23        3.99      8.69 o 
   0  -1  15       60.27       54.08     10.23 o 
   1  -1  15      113.80      145.62     13.41 o 
   2  -1  15       13.85       16.96      6.81 o 
   3  -1  15      199.96      264.82     18.50 o 
   4  -1  15        0.09        0.84      9.37 o 
   5  -1  15      269.50      284.52     18.42 o 
  -4   0  15        0.06        3.07      6.15 o 
  -3   0  15       44.43       50.12      8.55 o 
  -2   0  15       17.93       12.44      6.25 o 
  -1   0  15        0.41       -2.15      6.03 o 
   0   0  15        4.69        8.92      6.15 o 
   1   0  15        0.63        0.40      5.80 o 
   2   0  15        5.42        9.29      6.10 o 
   3   0  15      293.99      333.40     19.58 o 
   5   0  15      378.87      451.14     22.26 o 
  -5   1  15        1.74       -1.82      5.08 o 
  -4   1  15       94.08       94.82      7.30 o 
  -3   1  15        2.48       -4.48      4.48 o 
  -2   1  15        0.23       -0.75      4.46 o 
  -1   1  15       87.04       83.79      8.63 o 
   0   1  15        9.05        8.63      4.73 o 
   1   1  15       63.92       59.39      7.54 o 
   2   1  15       28.91       33.63      9.65 o 
   4   1  15        1.50        6.45      7.77 o 
   5   1  15       33.67       43.48     10.93 o 
   6   1  15        2.38       -9.01      9.01 o 
  -5   2  15       34.80       37.66      6.57 o 
  -4   2  15        0.46       -2.52      4.52 o 
  -3   2  15       74.36       74.73     11.36 o 
  -2   2  15       12.79       22.79      4.90 o 
  -1   2  15      101.71      107.03      6.79 o 
   0   2  15      113.86      136.16      9.10 o 
   1   2  15      163.45      179.69     15.71 o 
   2   2  15      473.91      495.82     14.99 o 
   3   2  15      153.67      138.30      9.38 o 
   4   2  15      488.52      522.71     15.61 o 
   5   2  15       22.63       40.15     10.09 o 
   6   2  15      265.83      239.16     17.45 o 
  -5   3  15        9.51       10.61      5.20 o 
  -4   3  15       12.65       13.63      4.97 o 
  -3   3  15       85.67       92.78     11.04 o 
  -2   3  15      143.55      146.56      9.52 o 
  -1   3  15       16.83       16.23      5.55 o 
   0   3  15       84.58       72.23      7.45 o 
   1   3  15      320.51      314.86     13.57 o 
   2   3  15      460.72      444.43     23.66 o 
   3   3  15      106.47      148.83     12.77 o 
   4   3  15      267.29      287.44     11.73 o 
   5   3  15       49.39       66.30      7.71 o 
   6   3  15       48.64       48.73      8.03 o 
   7   3  15        5.47        9.64      7.13 o 
  -5   4  15        5.29        9.89      5.09 o 
  -4   4  15       44.51       45.09      7.44 o 
  -3   4  15        1.47       -5.11      5.11 o 
  -2   4  15      162.32      181.67     10.01 o 
  -1   4  15       72.45       49.90      6.90 o 
   0   4  15       91.81      108.26      9.35 o 
   1   4  15       35.04       33.27      6.31 o 
   2   4  15      116.56      148.42     22.24 o 
   3   4  15       37.21       28.52      6.28 o 
   4   4  15      121.37      112.96      8.67 o 
   5   4  15        0.11        7.33      5.66 o 
   6   4  15      229.29      211.81     11.59 o 
   7   4  15        0.34        4.88      6.85 o 
  -5   5  15        0.54       -3.10      5.87 o 
  -4   5  15       34.04       49.41     18.64 o 
  -3   5  15        3.81        6.77      5.60 o 
  -2   5  15       62.62       85.40      8.19 o 
  -1   5  15      250.40      243.84     11.18 o 
   0   5  15       47.57       50.24     14.05 o 
   1   5  15       12.45        7.64      5.12 o 
   2   5  15       76.84       76.15      7.43 o 
   3   5  15        1.07       -1.03      3.98 o 
   4   5  15       19.59       22.37      5.94 o 
   5   5  15       51.80       53.31      7.47 o 
   6   5  15      140.40      148.51     11.21 o 
   7   5  15        0.70        2.11      8.51 o 
  -5   6  15       11.87       16.14      6.82 o 
  -4   6  15       75.47       62.85      7.91 o 
  -3   6  15       40.86       35.24      6.72 o 
  -2   6  15       11.18        6.20      5.80 o 
  -1   6  15        2.43        7.82      5.64 o 
   0   6  15      635.64      668.89     30.19 o 
   1   6  15       29.41       33.98      6.73 o 
   2   6  15      197.61      200.50     13.99 o 
   3   6  15      285.16      301.91      9.48 o 
   4   6  15       81.11       85.87      9.33 o 
   5   6  15       50.45       54.22     14.35 o 
   6   6  15       70.70       72.31      8.62 o 
   7   6  15       81.70       89.59     23.08 o 
  -5   7  15        0.15        0.77      6.59 o 
  -4   7  15       12.81        7.77     10.01 o 
  -3   7  15      228.63      228.18     11.83 o 
  -2   7  15        0.21       -0.07      5.52 o 
  -1   7  15      330.29      365.02     13.66 o 
   0   7  15        1.32        2.34      5.38 o 
   1   7  15      267.41      268.46     12.35 o 
   2   7  15       34.56       25.97      7.03 o 
   3   7  15       19.61       18.19      4.59 o 
   4   7  15       13.77       10.58      4.63 o 
   5   7  15        3.72       14.70      5.97 o 
   6   7  15       19.57       24.33      7.93 o 
   7   7  15       51.24       56.91      8.49 o 
  -5   8  15       28.03       27.10      7.78 o 
  -4   8  15       22.82       20.95      6.93 o 
  -3   8  15       65.64       53.80      7.74 o 
  -2   8  15        4.59        4.18      5.58 o 
  -1   8  15       12.47        4.74      5.14 o 
   0   8  15        5.79       -2.15      6.55 o 
   1   8  15      742.95      795.87     20.17 o 
   2   8  15      101.81       96.73      8.11 o 
   3   8  15       90.25       98.50      6.63 o 
   4   8  15        2.55        9.77      4.57 o 
   5   8  15        3.87        5.99      6.00 o 
   6   8  15       43.43       45.07      8.11 o 
   7   8  15       29.91       25.64      7.90 o 
  -5   9  15       10.73       -0.04     10.05 o 
  -4   9  15        0.60        1.19      8.23 o 
  -3   9  15        3.89       -3.66      6.41 o 
  -2   9  15        4.13        8.85      6.21 o 
  -1   9  15      243.06      231.05     11.35 o 
   0   9  15        1.28        9.23      5.85 o 
   1   9  15      833.47      911.18     22.18 o 
   2   9  15      150.95      143.69      9.53 o 
   3   9  15      427.63      441.29     12.53 o 
   4   9  15      223.21      209.28      8.75 o 
   5   9  15      166.79      175.69     10.91 o 
   6   9  15       90.11       73.06     11.87 o 
   7   9  15       18.81       26.00      7.52 o 
  -4  10  15       18.16       24.55      7.32 o 
  -3  10  15        7.38       -2.57      5.43 o 
  -2  10  15        3.16        0.45      6.01 o 
  -1  10  15       96.17       78.39      8.35 o 
   0  10  15       46.58       33.21      7.69 o 
   1  10  15       93.91       98.64     20.16 o 
   2  10  15       34.15       28.93      5.11 o 
   3  10  15      658.54      692.64     14.91 o 
   4  10  15       43.27       49.87      5.90 o 
   5  10  15       76.79      106.53      9.62 o 
   6  10  15      145.09      156.39     10.75 o 
   7  10  15       12.16       11.42      7.54 o 
  -4  11  15        0.02       -0.38      6.59 o 
  -3  11  15        2.64        6.98      7.63 o 
  -2  11  15        6.04       11.97      6.39 o 
  -1  11  15       18.34       21.31      6.27 o 
   0  11  15      115.75      118.88      9.37 o 
   1  11  15       71.92       73.97     10.03 o 
   2  11  15      228.83      237.37      9.21 o 
   3  11  15       75.29       93.84      6.92 o 
   4  11  15       37.64       46.31      6.05 o 
   5  11  15       88.01       81.51      9.01 o 
   6  11  15       33.87       40.16      8.15 o 
   7  11  15       11.35       24.42     11.49 o 
  -4  12  15       52.38       69.78     13.49 o 
  -3  12  15       27.43       39.09      7.74 o 
  -2  12  15        4.93        4.58      6.44 o 
  -1  12  15       14.42        2.63      6.10 o 
   0  12  15        1.41       -2.86      8.41 o 
   1  12  15        0.04        0.68      5.18 o 
   2  12  15        6.54        8.48      4.77 o 
   3  12  15        0.05       -1.39      4.36 o 
   4  12  15        9.55        9.28      4.79 o 
   5  12  15      181.82      190.05     11.61 o 
   6  12  15       13.84       23.70     13.57 o 
  -3  13  15        8.32        5.22      7.65 o 
  -2  13  15        0.26       11.08      6.60 o 
  -1  13  15       26.99       39.18     14.15 o 
   0  13  15       90.56       80.02      8.91 o 
   1  13  15        6.27        7.89      6.14 o 
   2  13  15      200.08      193.73      8.84 o 
   3  13  15       22.63       21.96      5.34 o 
   4  13  15       90.04      114.07      7.77 o 
   5  13  15       25.82       23.32     11.79 o 
   6  13  15       33.64       26.97      8.04 o 
  -2  14  15      191.47      240.99     12.71 o 
  -1  14  15       86.21       92.27     13.31 o 
   0  14  15        2.92        5.79      6.45 o 
   1  14  15      200.12      190.11     11.58 o 
   2  14  15       35.05       39.60     10.62 o 
   3  14  15        0.31        6.00      4.97 o 
   4  14  15       46.81       39.47      6.13 o 
   5  14  15       81.28       68.38      7.20 o 
  -1  15  15        5.17        6.84      7.01 o 
   0  15  15       23.88       18.23      6.95 o 
   1  15  15       36.69       32.51      7.38 o 
   2  15  15        3.09        2.49      4.25 o 
   3  15  15       41.51       44.92      6.43 o 
   4  15  15       31.92       35.85      6.24 o 
   5  15  15       31.15       38.40      7.26 o 
   0  16  15        1.44        8.53     10.05 o 
   1  16  15       28.95       37.43     12.01 o 
   2  16  15       15.78       23.28      5.82 o 
   3  16  15      133.95      155.60      8.80 o 
  -1  -2  16        0.12        5.72     10.81 o 
   0  -2  16        2.81        9.28      7.56 o 
   1  -2  16       13.93       22.74      7.86 o 
   2  -2  16       13.68       21.58     11.13 o 
  -2  -1  16       16.46       16.15      8.73 o 
  -1  -1  16       13.87       12.32      7.30 o 
   0  -1  16        9.93        4.04      6.75 o 
   1  -1  16       10.88        9.25      9.45 o 
   2  -1  16       36.82       39.52      8.15 o 
  -3   0  16       42.44       50.68     12.21 o 
  -2   0  16       10.49        4.95      6.80 o 
  -1   0  16       95.70       91.06      9.22 o 
   0   0  16        0.50       -4.01      6.24 o 
   1   0  16       14.10       22.73      7.21 o 
   2   0  16        0.82        1.68      8.53 o 
  -4   1  16        1.06       -5.79      5.79 o 
  -3   1  16      168.04      178.91     14.49 o 
  -2   1  16       20.69       15.33      6.67 o 
  -1   1  16      145.09      152.39     10.54 o 
   0   1  16       15.02       23.14     10.45 o 
   1   1  16        6.43       10.21      9.65 o 
   2   1  16        7.78        6.93      8.93 o 
  -4   2  16        7.53        5.38      5.25 o 
  -3   2  16       29.17       36.24      5.87 o 
  -2   2  16        1.08       -0.23      5.76 o 
  -1   2  16      344.19      351.24     26.46 o 
   0   2  16       24.14       16.76      5.96 o 
   1   2  16      398.60      422.09     30.89 o 
   2   2  16       43.20       54.77      7.65 o 
   5   2  16       11.80        8.61      9.05 o 
  -4   3  16       12.44        6.83      6.57 o 
  -3   3  16       15.85       36.30      7.11 o 
  -2   3  16        5.39       10.88      5.95 o 
  -1   3  16      451.57      413.95     24.20 o 
   0   3  16       17.04       21.00      6.31 o 
   1   3  16       90.74       98.04     12.69 o 
   2   3  16       37.02       49.50      7.20 o 
   3   3  16        5.70        2.64      5.51 o 
   4   3  16      223.42      218.86     15.45 o 
   5   3  16      141.00      170.23     10.78 o 
   6   3  16       57.21       68.70     12.85 o 
  -4   4  16       15.91       15.77      6.99 o 
  -3   4  16      215.12      199.71     11.47 o 
  -2   4  16        7.11        8.16      5.99 o 
  -1   4  16       42.27       54.45      7.22 o 
   0   4  16      141.15      146.30      9.93 o 
   1   4  16       68.71       73.30      7.77 o 
   2   4  16      217.01      226.19     11.22 o 
   3   4  16      161.54      172.07     10.08 o 
   4   4  16      172.45      175.19     14.77 o 
   5   4  16       77.64       99.21      9.00 o 
   6   4  16       87.39       81.62      9.11 o 
  -4   5  16       21.34       18.69      6.77 o 
  -3   5  16       34.61       47.83      7.75 o 
  -2   5  16       15.28       10.73      8.49 o 
  -1   5  16        1.55        3.61      5.79 o 
   0   5  16      359.78      368.69     13.77 o 
   1   5  16      193.98      156.07      9.49 o 
   2   5  16      515.93      505.87     20.00 o 
   3   5  16        6.40        6.55      5.70 o 
   4   5  16        4.15        6.11      5.68 o 
   5   5  16       15.15       11.40      6.26 o 
   6   5  16        1.35        1.23      6.40 o 
  -4   6  16        4.85       17.84      7.02 o 
  -3   6  16        2.12       11.06      6.20 o 
  -2   6  16        5.97        3.78      7.95 o 
  -1   6  16       25.97       25.68     12.13 o 
   0   6  16        3.23       -1.40      5.93 o 
   1   6  16       29.81       40.52      7.22 o 
   2   6  16      268.48      259.13     11.66 o 
   3   6  16        1.18       -1.24      8.09 o 
   4   6  16      178.15      201.76     10.49 o 
   5   6  16       31.54       30.34      7.02 o 
   6   6  16       38.35       42.37      8.05 o 
  -4   7  16        0.59       -1.16      6.56 o 
  -3   7  16       30.64       48.50      8.10 o 
  -2   7  16      100.51      110.23      9.23 o 
  -1   7  16       48.41       48.80     13.77 o 
   0   7  16        3.68        9.99      6.19 o 
   1   7  16       83.32       91.36     10.19 o 
   2   7  16      283.65      274.43     12.32 o 
   3   7  16      322.52      302.59     12.70 o 
   4   7  16      148.87      183.07     10.74 o 
   5   7  16       71.83       63.70      8.17 o 
   6   7  16       74.21       87.18     16.51 o 
   7   7  16        1.00        4.32     10.45 o 
  -4   8  16       12.15       14.58     10.87 o 
  -3   8  16        2.47        9.98     12.01 o 
  -2   8  16       34.14       34.86      7.19 o 
  -1   8  16       35.95       27.27      8.45 o 
   0   8  16       49.78       50.19      7.49 o 
   1   8  16      104.18      101.05     13.25 o 
   2   8  16        0.87        7.00      5.96 o 
   3   8  16      143.85      151.78      9.72 o 
   4   8  16       12.54       -1.38     14.33 o 
   5   8  16       37.63       22.26      6.84 o 
   6   8  16        0.10       -0.91      6.69 o 
   7   8  16        3.98        7.77      9.69 o 
  -4   9  16      114.44      122.23     10.56 o 
  -3   9  16      268.00      231.72     12.65 o 
  -2   9  16       21.52       23.01      6.91 o 
  -1   9  16       91.75       78.75     19.02 o 
   0   9  16      112.33      113.98     18.18 o 
   1   9  16      124.01      142.64     18.40 o 
   2   9  16      115.60      119.20      9.17 o 
   3   9  16      329.54      345.48     16.25 o 
   4   9  16        0.13        4.33      4.79 o 
   5   9  16      258.07      276.47     15.67 o 
   6   9  16        4.65        6.94      6.58 o 
  -4  10  16       29.54       37.19     12.33 o 
  -3  10  16        0.27       -1.30      6.07 o 
  -2  10  16       58.15       70.52     10.83 o 
  -1  10  16       45.78       38.85      7.41 o 
   0  10  16       14.74        5.28      9.51 o 
   1  10  16        2.95        9.48      5.89 o 
   2  10  16       32.88       48.35     15.89 o 
   3  10  16      191.17      213.51      9.09 o 
   4  10  16        0.63        5.34      4.75 o 
   5  10  16        9.69        6.72      6.66 o 
   6  10  16        2.03        7.07      7.11 o 
  -3  11  16       60.72       55.88      9.03 o 
  -2  11  16       43.65       61.38      8.50 o 
  -1  11  16       16.32        6.12      7.85 o 
   0  11  16        0.55       10.69      6.58 o 
   1  11  16        4.05        0.93      5.98 o 
   2  11  16        2.80        0.52      6.10 o 
   3  11  16        2.59        7.93      4.96 o 
   4  11  16        1.05        1.06      4.85 o 
   5  11  16      110.82      126.28     10.48 o 
   6  11  16        3.37       13.86      9.59 o 
  -3  12  16        0.46       -5.23      6.76 o 
  -2  12  16        5.93        4.70      6.48 o 
  -1  12  16        1.28        7.02      6.36 o 
   0  12  16       31.53       32.12     11.23 o 
   1  12  16        0.91       -2.04      6.48 o 
   2  12  16      138.59      118.01      9.62 o 
   3  12  16        1.01       -4.59      4.65 o 
   4  12  16      255.47      257.46     10.21 o 
   5  12  16       50.92       47.28      8.56 o 
   6  12  16        5.30       -0.52      9.57 o 
  -2  13  16       10.28       21.93     11.19 o 
  -1  13  16        1.91        4.46      9.81 o 
   0  13  16       21.10       27.56      7.73 o 
   1  13  16       10.56       15.23      7.02 o 
   2  13  16        7.45       10.11      6.59 o 
   3  13  16        0.45        2.88      5.02 o 
   4  13  16      118.02      117.85      7.99 o 
   5  13  16       10.23       19.25      7.46 o 
  -1  14  16        1.20       -3.99      6.29 o 
   0  14  16        6.99        5.07      7.20 o 
   1  14  16      139.21      169.58     11.63 o 
   2  14  16       22.77       33.87     17.07 o 
   3  14  16        1.44       -1.56      5.06 o 
   4  14  16       16.53       10.04      5.74 o 
   5  14  16       43.11       41.53      8.23 o 
   0  15  16       86.76       86.75     13.73 o 
   1  15  16       21.36       40.29      8.24 o 
   2  15  16        0.32       -6.44      6.44 o 
   3  15  16       51.59       55.07      9.01 o 
   4  15  16       29.38       47.52      6.78 o 
   0   0  17      133.74      143.20     16.49 o 
   1   0  17       14.02       11.57      9.93 o 
   2   0  17       20.02        6.49     10.09 o 
  -1   1  17       79.21       85.71     14.09 o 
   0   1  17       26.92       15.33      9.45 o 
   1   1  17      109.33      119.90     14.13 o 
   2   1  17      144.44      139.40     15.81 o 
  -3   2  17        0.14       -5.76      7.53 o 
  -2   2  17       15.27       14.23      6.78 o 
  -1   2  17        1.32        0.52      9.65 o 
   0   2  17       15.66        9.69     10.33 o 
   1   2  17      106.21      104.61     14.05 o 
   2   2  17        6.92       -0.12      9.09 o 
  -3   3  17       40.36       53.52     11.25 o 
  -2   3  17       64.04       57.09      7.91 o 
  -1   3  17       13.07        5.20      6.36 o 
   0   3  17       54.88       76.51      8.15 o 
   1   3  17      126.45      147.29     10.12 o 
   2   3  17        5.98       14.03      6.25 o 
   3   3  17      122.64      119.78     13.09 o 
  -3   4  17        2.14        2.36      6.52 o 
  -2   4  17       61.37       68.10      9.47 o 
  -1   4  17        1.13        2.36      6.85 o 
   0   4  17        3.89        0.93      6.00 o 
   1   4  17       14.26       17.34      6.47 o 
   2   4  17       58.40       62.20      7.95 o 
   3   4  17      101.35       85.83     11.73 o 
   4   4  17      122.56      112.77     13.45 o 
   5   4  17        0.96       -8.49      8.49 o 
  -3   5  17       49.30       55.81     12.55 o 
  -2   5  17       12.00        6.64      7.33 o 
  -1   5  17       80.01       76.90      8.39 o 
   0   5  17      238.85      255.78     49.86 o 
   1   5  17       47.98       42.96      7.44 o 
   2   5  17      350.61      369.60     14.32 o 
   3   5  17       59.10       70.12      8.26 o 
   4   5  17      355.06      359.62     20.42 o 
   5   5  17       11.65        4.26      6.45 o 
  -3   6  17        2.76       18.63      7.03 o 
  -2   6  17       52.01       61.04     13.79 o 
  -1   6  17        0.13        2.79      6.21 o 
   0   6  17       56.25       43.43      7.69 o 
   1   6  17        0.38        6.48      6.15 o 
   2   6  17      128.89      157.23     10.47 o 
   3   6  17        6.75        9.51      6.40 o 
   4   6  17      629.49      629.49     26.46 o 
   5   6  17        4.00       10.88      6.60 o 
   6   6  17       85.51       91.28      9.72 o 
  -3   7  17       19.27       13.03      7.30 o 
  -2   7  17       17.05        8.59      6.86 o 
  -1   7  17       15.20       18.75      7.22 o 
   0   7  17        1.13       -4.85      6.21 o 
   1   7  17       26.63       23.89      8.99 o 
   2   7  17      142.37      145.29     10.55 o 
   3   7  17        9.58       10.11      6.42 o 
   4   7  17      227.51      257.94     18.62 o 
   5   7  17       24.13       34.59      7.70 o 
   6   7  17       72.43       67.75      9.14 o 
  -3   8  17      183.93      179.85     11.93 o 
  -2   8  17       43.54       55.56      8.66 o 
  -1   8  17        9.26        8.14      6.73 o 
   0   8  17       21.38       26.18     12.63 o 
   1   8  17       17.28       17.65      6.99 o 
   2   8  17        0.07        5.00      7.13 o 
   3   8  17       21.22       23.50     16.19 o 
   4   8  17        7.40       -1.64      8.97 o 
   5   8  17      123.72      132.43     11.04 o 
   6   8  17      205.29      228.81     13.09 o 
  -3   9  17       24.11       37.75     13.43 o 
  -2   9  17        0.61       12.61      7.29 o 
  -1   9  17       12.88       11.67      6.98 o 
   0   9  17        6.94        9.24      6.93 o 
   1   9  17       75.74       68.33      8.69 o 
   2   9  17        2.15        5.94      6.41 o 
   3   9  17        3.82        3.46      6.28 o 
   4   9  17       12.57       14.90      6.61 o 
   5   9  17      120.41      131.13     18.40 o 
   6   9  17        1.07       -6.65      9.45 o 
  -2  10  17       12.38       14.99      7.02 o 
  -1  10  17      184.57      195.33     11.80 o 
   0  10  17        4.73       -1.89      6.34 o 
   1  10  17        8.56       21.86      7.11 o 
   2  10  17        4.27       -3.21      5.81 o 
   3  10  17        2.65        8.60      6.54 o 
   4  10  17        6.77       12.70      5.47 o 
   5  10  17       21.74       40.98     10.35 o 
   6  10  17        2.26        1.84     10.17 o 
  -2  11  17       14.62       12.93      7.47 o 
  -1  11  17       58.53       50.40      8.30 o 
   0  11  17       99.75       97.59     11.71 o 
   1  11  17       15.60       21.35      6.98 o 
   2  11  17       30.81       36.52      8.10 o 
   3  11  17       39.63       45.77      7.98 o 
   4  11  17        1.59        5.66      5.26 o 
   5  11  17       10.74       14.98      9.77 o 
  -1  12  17      358.15      328.31     14.51 o 
   0  12  17        0.89       -5.60      6.35 o 
   1  12  17      181.03      203.21     14.49 o 
   2  12  17      212.52      244.94     12.87 o 
   3  12  17       19.99       21.54      7.47 o 
   4  12  17      186.01      215.48     14.21 o 
   5  12  17        3.14       10.57      9.73 o 
  -1  13  17       19.44       14.85     10.57 o 
   0  13  17        3.68       11.80      7.43 o 
   1  13  17      126.06      143.25     14.09 o 
   2  13  17       39.89       49.02      8.79 o 
   3  13  17        0.95       -0.54      6.81 o 
   4  13  17        8.92        8.44      5.49 o 
   0  14  17        3.36       -1.00     10.29 o 
   1  14  17       52.32       45.96      8.59 o 
   2  14  17        1.58       -6.65      6.65 o 
   3  14  17       23.08       21.30      8.00 o 
   4  14  17       96.46       84.79     13.05 o 
   0   2  18        2.71        2.24      9.41 o 
   1   2  18       45.97       39.83     12.37 o 
   2   2  18       32.57       38.87     11.37 o 
  -1   3  18        0.26        9.25      9.41 o 
   0   3  18       33.83       26.46      7.29 o 
   1   3  18       13.31       11.21     10.37 o 
   2   3  18        1.48       -5.16      9.73 o 
  -2   4  18       31.64       11.97      9.45 o 
  -1   4  18       94.43      102.35      9.70 o 
   0   4  18       45.93       46.07      8.04 o 
   1   4  18       47.92       63.44      8.58 o 
   2   4  18       71.98       81.33     10.81 o 
   3   4  18       46.31       55.45     11.69 o 
   4   4  18        4.27       16.17     10.17 o 
  -2   5  18        7.53        6.77      9.57 o 
  -1   5  18        1.27       -5.01      6.42 o 
   0   5  18       97.52      110.89     19.00 o 
   1   5  18       66.91       62.89      8.34 o 
   2   5  18       29.96       27.56      7.38 o 
   3   5  18        2.78       -8.49      8.49 o 
   4   5  18       12.15       11.69      9.77 o 
  -2   6  18        8.44       14.21      7.38 o 
  -1   6  18       15.85       20.58      7.62 o 
   0   6  18        0.83        7.08     10.11 o 
   1   6  18        2.37        7.69      6.78 o 
   2   6  18       62.00       64.41      8.68 o 
   3   6  18        9.90        3.03      6.62 o 
   4   6  18       41.23       62.45     12.57 o 
  -2   7  18        3.64        5.28      7.49 o 
  -1   7  18       59.69       57.48      8.73 o 
   0   7  18       18.95       24.54     12.49 o 
   1   7  18        3.20        9.04     10.31 o 
   2   7  18       32.90       45.68      8.18 o 
   3   7  18        1.95        7.58      6.29 o 
   4   7  18       83.92       76.70     13.33 o 
   5   7  18        0.10        2.16     10.01 o 
  -2   8  18      116.16      154.21     15.45 o 
  -1   8  18        5.61       11.52      8.47 o 
   0   8  18       12.75       11.86      7.18 o 
   1   8  18       35.70       42.38      9.01 o 
   2   8  18       83.17       86.85     10.01 o 
   3   8  18      123.33      126.32     10.66 o 
   4   8  18       30.69       41.92     11.81 o 
  -1   9  18      147.88      160.77     22.20 o 
   0   9  18      133.73      162.48     11.34 o 
   1   9  18       22.29       33.62      7.94 o 
   2   9  18       31.14       39.47      8.19 o 
   3   9  18      113.51      132.77     21.76 o 
   4   9  18        0.54       -4.84     10.21 o 
   5   9  18       40.81       36.23     11.77 o 
  -1  10  18        3.11       10.70      7.36 o 
   0  10  18       26.34       32.98      8.17 o 
   1  10  18       37.57       53.57     15.19 o 
   2  10  18       65.05       65.39     12.05 o 
   3  10  18        8.86        3.77      6.99 o 
   4  10  18       37.61       43.84     12.41 o 
   0  11  18        3.80        8.06      7.44 o 
   1  11  18      115.12      112.06     10.80 o 
   2  11  18        2.28       -1.73      6.58 o 
   3  11  18        9.68       10.34      6.94 o 
   1  12  18       89.97      130.44     10.97 o 
   2  12  18        6.26       12.36      7.19 o 
   3  12  18      135.71      140.56     15.89 o 
   4  12  18        6.80        5.00      9.65 o 
   2  13  18        8.01       16.49     10.89 o 
   3  13  18        1.47        0.88     10.01 o 
   0   6  19       82.31      110.13     14.17 o 
   1   6  19       33.52       45.22     17.73 o 
   2   6  19       68.98       78.12      9.52 o 
   0   7  19      170.98      210.66     17.37 o 
   1   7  19        2.71        2.77      7.07 o 
   2   7  19       73.39       76.63      9.65 o 
   3   7  19        0.06        7.97     10.61 o 
   1   8  19       17.63       20.67      7.90 o 
   2   8  19       94.88       87.55     10.18 o 
   3   8  19       39.30       68.18     13.05 o 
   1   9  19       15.45        9.97     11.57 o 
   2   9  19       94.28      130.19     16.45 o 
   3   9  19       17.88       16.61     11.61 o 
   1  10  19       26.38        8.41     10.69 o 
   2  10  19       54.83       54.93     13.45 o 
                                                 
